# Supplementary material for: Mixed-carbene cyclometalated iridium complexes with saturated blue luminescence
Source: Chem Sci. 2019 May 27;10(25):6254–60. doi: 10.1039/c9sc01386e (PMC6617658; doi:10.1039/c9sc01386e)
Supplement: Supplementary file 2 [file SC-010-C9SC01386E-s002.cif]

# Electronic Supplementary Material (ESI) for Chemical Science.
# This journal is © The Royal Society of Chemistry 2019

####################################################################### 
# 
# This file contains crystal structure data downloaded from the 
# Cambridge Structural Database (CSD) hosted by the Cambridge 
# Crystallographic Data Centre (CCDC).
# 
# Full information about CCDC data access policies and citation 
# guidelines are available at http://www.ccdc.cam.ac.uk/access/V1 
# 
# Audit and citation data items may have been added by the CCDC. 
# Please retain this information to preserve the provenance of 
# this file and to allow appropriate attribution of the data. 
# 
#######################################################################

data_3a
_database_code_depnum_ccdc_archive 'CCDC 1879106'
loop_
_audit_author_name
_audit_author_address
'Thomas Teets'
;University of Houston
United States of America
;
_audit_update_record             
;
2018-11-14 deposited with the CCDC.	2019-05-27 downloaded from the CCDC.
;

_audit_creation_method           SHELXL-2014/7
_shelx_SHELXL_version_number     2014/7
_chemical_name_systematic        ?
_chemical_name_common            ?
_chemical_melting_point          ?
_chemical_formula_moiety         ?
_chemical_formula_sum            'C31 H30 F3 Ir N6'
_chemical_formula_weight         735.81

loop_
_atom_type_symbol
_atom_type_description
_atom_type_scat_dispersion_real
_atom_type_scat_dispersion_imag
_atom_type_scat_source
C C 0.0033 0.0016 'International Tables Vol C Tables 4.2.6.8 and 6.1.1.4'
H H 0.0000 0.0000 'International Tables Vol C Tables 4.2.6.8 and 6.1.1.4'
N N 0.0061 0.0033 'International Tables Vol C Tables 4.2.6.8 and 6.1.1.4'
F F 0.0171 0.0103 'International Tables Vol C Tables 4.2.6.8 and 6.1.1.4'
Ir Ir -1.4442 7.9887 'International Tables Vol C Tables 4.2.6.8 and 6.1.1.4'

_space_group_crystal_system      triclinic
_space_group_IT_number           2
_space_group_name_H-M_alt        'P -1'
_space_group_name_Hall           '-P 1'

_shelx_space_group_comment       
; 
The symmetry employed for this shelxl refinement is uniquely defined 
by the following loop, which should always be used as a source of 
symmetry information in preference to the above space-group names. 
They are only intended as comments. 
;

loop_
_space_group_symop_operation_xyz
'x, y, z'
'-x, -y, -z'

_cell_length_a                   14.228(5)
_cell_length_b                   15.407(6)
_cell_length_c                   16.166(6)
_cell_angle_alpha                86.526(4)
_cell_angle_beta                 65.199(4)
_cell_angle_gamma                85.672(4)
_cell_volume                     3206(2)
_cell_formula_units_Z            4
_cell_measurement_temperature    123(2)
_cell_measurement_reflns_used    9925
_cell_measurement_theta_min      2.50
_cell_measurement_theta_max      27.39

_exptl_crystal_description       plate
_exptl_crystal_colour            colourless
_exptl_crystal_density_meas      ?
_exptl_crystal_density_method    ?
_exptl_crystal_density_diffrn    1.524
_exptl_crystal_F_000             1448
_exptl_transmission_factor_min   ?
_exptl_transmission_factor_max   ?
_exptl_crystal_size_max          0.470
_exptl_crystal_size_mid          0.180
_exptl_crystal_size_min          0.090
_exptl_absorpt_coefficient_mu    4.210
_shelx_estimated_absorpt_T_min   0.242
_shelx_estimated_absorpt_T_max   0.703
_exptl_absorpt_correction_type   multi-scan
_exptl_absorpt_correction_T_min  0.4534
_exptl_absorpt_correction_T_max  0.7456
_exptl_absorpt_process_details   sadabs
_exptl_absorpt_special_details   ?
_diffrn_ambient_temperature      123(2)
_diffrn_radiation_wavelength     0.71073
_diffrn_radiation_type           MoK\a
_diffrn_source                   ?
_diffrn_measurement_device_type  'Bruker APEX-II CCD'
_diffrn_measurement_method       '\f and \w scans'
_diffrn_detector_area_resol_mean ?
_diffrn_reflns_number            36765
_diffrn_reflns_av_unetI/netI     0.0707
_diffrn_reflns_av_R_equivalents  0.0581
_diffrn_reflns_limit_h_min       -17
_diffrn_reflns_limit_h_max       17
_diffrn_reflns_limit_k_min       -19
_diffrn_reflns_limit_k_max       19
_diffrn_reflns_limit_l_min       -20
_diffrn_reflns_limit_l_max       20
_diffrn_reflns_theta_min         1.326
_diffrn_reflns_theta_max         26.372
_diffrn_reflns_theta_full        25.242
_diffrn_measured_fraction_theta_max 0.991
_diffrn_measured_fraction_theta_full 0.993
_diffrn_reflns_Laue_measured_fraction_max 0.991
_diffrn_reflns_Laue_measured_fraction_full 0.993
_diffrn_reflns_point_group_measured_fraction_max 0.991
_diffrn_reflns_point_group_measured_fraction_full 0.993
_reflns_number_total             12993
_reflns_number_gt                8435
_reflns_threshold_expression     'I > 2\s(I)'
_reflns_Friedel_coverage         0.000
_reflns_Friedel_fraction_max     .
_reflns_Friedel_fraction_full    .

_reflns_special_details          
; 
 Reflections were merged by SHELXL according to the crystal 
 class for the calculation of statistics and refinement. 
  
 Structure factors included contributions from the .fab file. 
  
 _reflns_Friedel_fraction is defined as the number of unique 
 Friedel pairs measured divided by the number that would be 
 possible theoretically, ignoring centric projections and 
 systematic absences. 
;

_computing_data_collection       'Bruker APEX2'
_computing_cell_refinement       'Bruker SAINT'
_computing_data_reduction        'Bruker SAINT'
_computing_structure_solution    'SHELXS-97 (Sheldrick 2008)'
_computing_structure_refinement  'SHELXL-2014/7 (Sheldrick, 2014)'
_computing_molecular_graphics    'Bruker SHELXTL'
_computing_publication_material  'Bruker SHELXTL'
_refine_special_details          ?
_refine_ls_structure_factor_coef Fsqd
_refine_ls_matrix_type           full
_refine_ls_weighting_scheme      calc
_refine_ls_weighting_details     
'w=1/[\s^2^(Fo^2^)+(0.1544P)^2^+125.7637P] where P=(Fo^2^+2Fc^2^)/3'
_atom_sites_solution_primary     ?
_atom_sites_solution_secondary   ?
_atom_sites_solution_hydrogens   geom
_refine_ls_hydrogen_treatment    constr
_refine_ls_extinction_method     none
_refine_ls_extinction_coef       .
_refine_ls_number_reflns         12993
_refine_ls_number_parameters     745
_refine_ls_number_restraints     764
_refine_ls_R_factor_all          0.1509
_refine_ls_R_factor_gt           0.0977
_refine_ls_wR_factor_ref         0.3004
_refine_ls_wR_factor_gt          0.2345
_refine_ls_goodness_of_fit_ref   1.045
_refine_ls_restrained_S_all      1.017
_refine_ls_shift/su_max          0.001
_refine_ls_shift/su_mean         0.000

loop_
_atom_site_label
_atom_site_type_symbol
_atom_site_fract_x
_atom_site_fract_y
_atom_site_fract_z
_atom_site_U_iso_or_equiv
_atom_site_adp_type
_atom_site_occupancy
_atom_site_site_symmetry_order
_atom_site_calc_flag
_atom_site_refinement_flags_posn
_atom_site_refinement_flags_adp
_atom_site_refinement_flags_occupancy
_atom_site_disorder_assembly
_atom_site_disorder_group
Ir1 Ir 0.64795(5) 0.00648(4) 0.71628(4) 0.0283(2) Uani 1 1 d . U . . .
Ir2 Ir 0.31286(5) 0.49392(4) 0.32009(4) 0.0294(2) Uani 1 1 d . U . . .
C1 C 0.7070(14) 0.1226(10) 0.7222(12) 0.033(3) Uani 1 1 d . U . . .
C2 C 0.8442(18) 0.2150(12) 0.7228(18) 0.057(5) Uani 1 1 d . U . . .
H2A H 0.8485 0.2602 0.6754 0.069 Uiso 1 1 calc R U . . .
H2B H 0.7914 0.2367 0.7816 0.069 Uiso 1 1 calc R U . . .
C3 C 0.940(3) 0.2074(17) 0.729(3) 0.092(8) Uani 1 1 d . U . . .
H3A H 0.9427 0.2600 0.7596 0.110 Uiso 1 1 calc R U . . .
H3B H 0.9930 0.2131 0.6651 0.110 Uiso 1 1 calc R U . . .
C4 C 0.976(2) 0.1369(17) 0.769(2) 0.077(7) Uani 1 1 d . U . . .
H4A H 0.9355 0.1368 0.8355 0.115 Uiso 1 1 calc R U . . .
H4B H 1.0492 0.1427 0.7550 0.115 Uiso 1 1 calc R U . . .
H4C H 0.9678 0.0822 0.7456 0.115 Uiso 1 1 calc R U . . .
C5 C 0.2932(15) 0.3785(11) 0.2753(13) 0.038(3) Uani 1 1 d . U . . .
C6 C 0.2597(19) 0.2849(12) 0.1699(15) 0.055(5) Uani 1 1 d . U . . .
H6A H 0.1957 0.2674 0.2222 0.066 Uiso 1 1 calc R U . . .
H6B H 0.3132 0.2369 0.1604 0.066 Uiso 1 1 calc R U . . .
C7 C 0.238(2) 0.2955(15) 0.0871(19) 0.074(6) Uani 1 1 d . U . . .
H7A H 0.3063 0.2978 0.0340 0.089 Uiso 1 1 calc R U . . .
H7B H 0.2075 0.2414 0.0827 0.089 Uiso 1 1 calc R U . . .
C8 C 0.175(3) 0.3649(18) 0.075(2) 0.092(9) Uani 1 1 d . U . . .
H8A H 0.1043 0.3602 0.1218 0.138 Uiso 1 1 calc R U . . .
H8B H 0.1760 0.3630 0.0146 0.138 Uiso 1 1 calc R U . . .
H8C H 0.2019 0.4200 0.0812 0.138 Uiso 1 1 calc R U . . .
C11 C 0.6152(13) -0.0441(10) 0.8427(10) 0.031(3) Uani 1 1 d . U . . .
C12 C 0.5888(15) -0.0890(13) 0.9879(13) 0.044(4) Uani 1 1 d . U . . .
H12 H 0.5953 -0.0939 1.0442 0.053 Uiso 1 1 calc R U . . .
C13 C 0.5300(15) -0.1369(11) 0.9630(12) 0.041(4) Uani 1 1 d . U . . .
H13 H 0.4864 -0.1816 0.9981 0.049 Uiso 1 1 calc R U . . .
C14 C 0.7096(16) 0.0320(13) 0.9199(14) 0.048(4) Uani 1 1 d . U . . .
H14A H 0.7800 0.0177 0.8745 0.072 Uiso 1 1 calc R U . . .
H14B H 0.7090 0.0292 0.9809 0.072 Uiso 1 1 calc R U . . .
H14C H 0.6870 0.0908 0.9069 0.072 Uiso 1 1 calc R U . . .
C21 C 0.5597(13) -0.1001(10) 0.7232(11) 0.030(3) Uani 1 1 d . U . . .
C22 C 0.5273(15) -0.1298(10) 0.6608(13) 0.039(4) Uani 1 1 d . U . . .
H22 H 0.5559 -0.1058 0.6003 0.047 Uiso 1 1 calc R U . . .
C23 C 0.4565(16) -0.1917(11) 0.6815(15) 0.046(4) Uani 1 1 d . U . . .
H23 H 0.4393 -0.2119 0.6355 0.055 Uiso 1 1 calc R U . . .
C24 C 0.4094(18) -0.2250(12) 0.7707(16) 0.052(4) Uani 1 1 d . U . . .
H24 H 0.3582 -0.2665 0.7855 0.063 Uiso 1 1 calc R U . . .
C25 C 0.4359(16) -0.1988(11) 0.8372(14) 0.045(4) Uani 1 1 d . U . . .
H25 H 0.4039 -0.2213 0.8981 0.055 Uiso 1 1 calc R U . . .
C26 C 0.5118(13) -0.1376(10) 0.8122(12) 0.032(3) Uani 1 1 d . U . . .
C31 C 0.6836(14) 0.0241(10) 0.5810(11) 0.033(3) Uani 1 1 d . U . . .
C32 C 0.6975(19) 0.0387(13) 0.4357(14) 0.051(4) Uani 1 1 d . U . . .
H32 H 0.6808 0.0531 0.3853 0.062 Uiso 1 1 calc R U . . .
C33 C 0.7866(18) -0.0017(12) 0.4329(13) 0.050(4) Uani 1 1 d . U . . .
H33 H 0.8447 -0.0205 0.3798 0.060 Uiso 1 1 calc R U . . .
C34 C 0.5266(16) 0.0934(12) 0.5610(14) 0.046(4) Uani 1 1 d . U . . .
H34A H 0.4788 0.0506 0.6007 0.069 Uiso 1 1 calc R U . . .
H34B H 0.5094 0.1096 0.5092 0.069 Uiso 1 1 calc R U . . .
H34C H 0.5203 0.1453 0.5955 0.069 Uiso 1 1 calc R U . . .
C41 C 0.7981(12) -0.0549(9) 0.6547(11) 0.027(2) Uani 1 1 d . U . . .
C42 C 0.8610(14) -0.0976(10) 0.6935(14) 0.040(3) Uani 1 1 d . U . . .
H42 H 0.8342 -0.1048 0.7580 0.048 Uiso 1 1 calc R U . . .
C43 C 0.9637(15) -0.1307(11) 0.6400(15) 0.045(4) Uani 1 1 d . U . . .
H43 H 1.0059 -0.1562 0.6685 0.054 Uiso 1 1 calc R U . . .
C44 C 1.0012(15) -0.1254(11) 0.5463(15) 0.047(4) Uani 1 1 d . U . . .
H44 H 1.0687 -0.1493 0.5101 0.056 Uiso 1 1 calc R U . . .
C45 C 0.9425(15) -0.0866(10) 0.5053(14) 0.043(4) Uani 1 1 d . U . . .
H45 H 0.9700 -0.0819 0.4407 0.052 Uiso 1 1 calc R U . . .
C46 C 0.8426(14) -0.0535(10) 0.5571(12) 0.035(3) Uani 1 1 d . U . . .
C51 C 0.5141(14) 0.0896(10) 0.7655(12) 0.034(3) Uani 1 1 d . U . . .
C52 C 0.4092(13) 0.0720(11) 0.7918(12) 0.037(3) Uani 1 1 d . U . . .
H52 H 0.3919 0.0145 0.7878 0.044 Uiso 1 1 calc R U . . .
C53 C 0.3301(16) 0.1378(13) 0.8236(13) 0.044(3) Uani 1 1 d . U . . .
C54 C 0.3526(16) 0.2227(12) 0.8336(13) 0.044(4) Uani 1 1 d . U . . .
H54 H 0.2986 0.2668 0.8565 0.053 Uiso 1 1 calc R U . . .
C55 C 0.4556(15) 0.2415(11) 0.8095(12) 0.039(3) Uani 1 1 d . U . . .
H55 H 0.4734 0.2985 0.8146 0.047 Uiso 1 1 calc R U . . .
C56 C 0.5313(14) 0.1740(10) 0.7776(11) 0.035(3) Uani 1 1 d . U . . .
C57 C 0.2217(17) 0.1164(15) 0.8482(16) 0.054(4) Uani 1 1 d . U . . .
C61 C 0.4747(13) 0.4767(10) 0.2618(12) 0.035(3) Uani 1 1 d . U . . .
C62 C 0.6482(17) 0.4615(14) 0.2100(16) 0.054(4) Uani 1 1 d . U . . .
H62 H 0.7148 0.4472 0.2090 0.065 Uiso 1 1 calc R U . . .
C63 C 0.6251(16) 0.5000(13) 0.1440(15) 0.052(4) Uani 1 1 d . U . . .
H63 H 0.6748 0.5184 0.0859 0.062 Uiso 1 1 calc R U . . .
C64 C 0.5369(17) 0.4119(14) 0.3732(15) 0.053(5) Uani 1 1 d . U . . .
H64A H 0.4974 0.4547 0.4194 0.079 Uiso 1 1 calc R U . . .
H64B H 0.6055 0.3996 0.3733 0.079 Uiso 1 1 calc R U . . .
H64C H 0.4999 0.3580 0.3871 0.079 Uiso 1 1 calc R U . . .
C71 C 0.3503(13) 0.5559(10) 0.1912(11) 0.032(3) Uani 1 1 d . U . . .
C72 C 0.2879(16) 0.5977(10) 0.1520(13) 0.042(3) Uani 1 1 d . U . . .
H72 H 0.2153 0.6034 0.1881 0.050 Uiso 1 1 calc R U . . .
C73 C 0.3268(18) 0.6323(12) 0.0611(14) 0.049(4) Uani 1 1 d . U . . .
H73 H 0.2812 0.6596 0.0369 0.059 Uiso 1 1 calc R U . . .
C74 C 0.4348(19) 0.6252(12) 0.0075(14) 0.054(4) Uani 1 1 d . U . . .
H74 H 0.4632 0.6458 -0.0542 0.065 Uiso 1 1 calc R U . . .
C75 C 0.4968(17) 0.5886(11) 0.0455(12) 0.046(4) Uani 1 1 d . U . . .
H75 H 0.5698 0.5868 0.0108 0.056 Uiso 1 1 calc R U . . .
C76 C 0.4573(15) 0.5530(10) 0.1345(12) 0.037(3) Uani 1 1 d . U . . .
C81 C 0.1640(13) 0.5425(10) 0.3775(12) 0.036(3) Uani 1 1 d . U . . .
C82 C -0.0065(15) 0.5889(12) 0.4287(13) 0.042(3) Uani 1 1 d . U . . .
H82 H -0.0765 0.5944 0.4359 0.051 Uiso 1 1 calc R U . . .
C83 C 0.0370(14) 0.6364(11) 0.4695(13) 0.042(3) Uani 1 1 d . U . . .
H83 H 0.0032 0.6802 0.5128 0.051 Uiso 1 1 calc R U . . .
C84 C 0.0527(16) 0.4662(13) 0.3188(14) 0.051(5) Uani 1 1 d . U . . .
H84A H 0.0976 0.4771 0.2543 0.076 Uiso 1 1 calc R U . . .
H84B H -0.0200 0.4714 0.3277 0.076 Uiso 1 1 calc R U . . .
H84C H 0.0689 0.4073 0.3375 0.076 Uiso 1 1 calc R U . . .
C91 C 0.3215(13) 0.6000(9) 0.3916(10) 0.030(3) Uani 1 1 d . U . . .
C92 C 0.4085(16) 0.6300(10) 0.4009(14) 0.041(4) Uani 1 1 d . U . . .
H92 H 0.4760 0.6064 0.3643 0.049 Uiso 1 1 calc R U . . .
C93 C 0.3965(17) 0.6930(11) 0.4624(15) 0.049(4) Uani 1 1 d . U . . .
H93 H 0.4561 0.7132 0.4659 0.058 Uiso 1 1 calc R U . . .
C94 C 0.2982(19) 0.7276(12) 0.5195(15) 0.052(4) Uani 1 1 d . U . . .
H94 H 0.2912 0.7694 0.5629 0.062 Uiso 1 1 calc R U . . .
C95 C 0.2114(17) 0.7007(11) 0.5126(14) 0.047(4) Uani 1 1 d . U . . .
H95 H 0.1441 0.7234 0.5509 0.056 Uiso 1 1 calc R U . . .
C96 C 0.2254(14) 0.6384(9) 0.4469(12) 0.034(3) Uani 1 1 d . U . . .
C101 C 0.2848(13) 0.4126(10) 0.4357(12) 0.034(3) Uani 1 1 d . U . . .
C102 C 0.2771(16) 0.4279(11) 0.5225(13) 0.042(4) Uani 1 1 d . U . . .
H102 H 0.2893 0.4844 0.5353 0.051 Uiso 1 1 calc R U . . .
C103 C 0.2522(15) 0.3629(13) 0.5911(13) 0.044(4) Uani 1 1 d . U . . .
C104 C 0.2376(15) 0.2785(12) 0.5741(14) 0.045(4) Uani 1 1 d . U . . .
H104 H 0.2227 0.2344 0.6208 0.055 Uiso 1 1 calc R U . . .
C105 C 0.2449(14) 0.2586(11) 0.4881(13) 0.041(4) Uani 1 1 d . U . . .
H105 H 0.2348 0.2015 0.4753 0.049 Uiso 1 1 calc R U . . .
C106 C 0.2673(13) 0.3256(10) 0.4221(12) 0.037(3) Uani 1 1 d . U . . .
C107 C 0.2422(18) 0.3835(13) 0.6819(15) 0.051(4) Uani 1 1 d . U . . .
N1 N 0.6378(12) -0.0317(9) 0.9162(10) 0.036(3) Uani 1 1 d . U . . .
N2 N 0.5467(11) -0.1071(9) 0.8749(10) 0.034(3) Uani 1 1 d . U . . .
N3 N 0.6351(13) 0.0550(9) 0.5268(10) 0.041(3) Uani 1 1 d . U . . .
N4 N 0.7774(12) -0.0106(9) 0.5226(10) 0.041(3) Uani 1 1 d . U . . .
N5 N 0.6348(12) 0.1909(9) 0.7557(10) 0.037(3) Uani 1 1 d . U . . .
H5A H 0.6526 0.2424 0.7629 0.044 Uiso 1 1 calc R U . . .
N6 N 0.8065(12) 0.1367(9) 0.7023(10) 0.039(3) Uani 1 1 d . U . . .
H6C H 0.8532 0.0952 0.6744 0.047 Uiso 1 1 calc R U . . .
N7 N 0.5491(13) 0.4472(10) 0.2824(12) 0.048(3) Uani 1 1 d . U . . .
N8 N 0.5134(13) 0.5098(8) 0.1734(10) 0.042(3) Uani 1 1 d . U . . .
N9 N 0.0700(11) 0.5309(9) 0.3747(11) 0.039(3) Uani 1 1 d . U . . .
N10 N 0.1410(12) 0.6084(9) 0.4356(10) 0.037(3) Uani 1 1 d . U . . .
N11 N 0.2701(12) 0.3102(8) 0.3365(10) 0.037(3) Uani 1 1 d . U . . .
H11A H 0.2577 0.2591 0.3231 0.045 Uiso 1 1 calc R U . . .
N12 N 0.2952(12) 0.3635(9) 0.1938(10) 0.038(3) Uani 1 1 d . U . . .
H12A H 0.3199 0.4040 0.1506 0.046 Uiso 1 1 calc R U . . .
F1 F 0.2079(12) 0.0863(14) 0.7789(13) 0.106(6) Uani 1 1 d . U . . .
F2 F 0.1905(12) 0.0551(11) 0.9133(13) 0.100(5) Uani 1 1 d . U . . .
F3 F 0.1517(11) 0.1811(10) 0.8783(13) 0.088(5) Uani 1 1 d . U . . .
F4 F 0.1924(17) 0.3268(11) 0.7469(10) 0.107(6) Uani 1 1 d . U . . .
F5 F 0.3324(13) 0.3888(13) 0.6865(12) 0.094(5) Uani 1 1 d . U . . .
F6 F 0.1897(14) 0.4613(10) 0.7100(10) 0.087(5) Uani 1 1 d . U . . .

loop_
_atom_site_aniso_label
_atom_site_aniso_U_11
_atom_site_aniso_U_22
_atom_site_aniso_U_33
_atom_site_aniso_U_23
_atom_site_aniso_U_13
_atom_site_aniso_U_12
Ir1 0.0304(4) 0.0220(3) 0.0284(3) 0.0008(2) -0.0074(3) -0.0071(2)
Ir2 0.0288(4) 0.0218(3) 0.0320(4) 0.0016(2) -0.0065(3) -0.0079(2)
C1 0.040(6) 0.023(6) 0.043(8) 0.000(5) -0.024(7) -0.004(5)
C2 0.061(11) 0.029(8) 0.092(15) 0.002(9) -0.040(11) -0.017(8)
C3 0.104(16) 0.063(13) 0.15(2) -0.006(14) -0.096(17) -0.019(13)
C4 0.079(17) 0.071(15) 0.11(2) -0.010(14) -0.062(16) -0.009(13)
C5 0.044(9) 0.026(6) 0.046(7) 0.000(5) -0.022(8) -0.005(6)
C6 0.074(13) 0.033(9) 0.056(11) -0.012(8) -0.020(9) -0.015(8)
C7 0.106(18) 0.050(11) 0.083(14) -0.002(11) -0.053(14) -0.026(11)
C8 0.11(2) 0.066(16) 0.12(2) 0.004(15) -0.062(19) -0.018(14)
C11 0.029(8) 0.028(7) 0.024(5) 0.000(5) 0.000(5) -0.002(5)
C12 0.046(10) 0.048(10) 0.035(7) 0.006(7) -0.016(7) -0.001(7)
C13 0.046(10) 0.032(8) 0.037(7) 0.010(6) -0.011(7) -0.003(6)
C14 0.046(11) 0.047(10) 0.044(10) -0.009(8) -0.011(8) -0.007(7)
C21 0.030(7) 0.023(6) 0.035(6) 0.003(5) -0.011(6) -0.005(5)
C22 0.052(10) 0.025(7) 0.048(8) 0.004(6) -0.029(8) -0.007(6)
C23 0.061(11) 0.024(8) 0.064(9) 0.003(7) -0.035(9) -0.013(7)
C24 0.061(12) 0.033(9) 0.073(10) 0.014(8) -0.036(9) -0.022(8)
C25 0.051(10) 0.029(8) 0.054(9) 0.017(7) -0.021(8) -0.017(7)
C26 0.033(8) 0.019(6) 0.039(6) 0.004(5) -0.010(6) -0.001(5)
C31 0.041(7) 0.020(7) 0.037(5) 0.008(5) -0.015(5) -0.006(5)
C32 0.074(11) 0.045(10) 0.045(7) -0.005(8) -0.032(7) -0.015(8)
C33 0.068(10) 0.041(10) 0.035(6) 0.002(7) -0.016(7) -0.010(8)
C34 0.056(9) 0.034(9) 0.062(11) 0.013(8) -0.041(8) -0.008(7)
C41 0.029(5) 0.021(6) 0.034(6) -0.009(5) -0.013(5) -0.005(5)
C42 0.040(8) 0.024(7) 0.050(8) 0.008(7) -0.015(6) -0.003(6)
C43 0.038(8) 0.027(8) 0.069(9) 0.000(8) -0.022(8) -0.002(6)
C44 0.032(8) 0.030(8) 0.063(8) 0.000(8) -0.006(7) -0.006(6)
C45 0.046(8) 0.021(7) 0.052(8) -0.001(7) -0.010(6) -0.002(6)
C46 0.040(7) 0.017(6) 0.039(6) 0.003(6) -0.008(5) -0.009(5)
C51 0.038(5) 0.029(6) 0.035(7) 0.004(6) -0.015(6) -0.006(5)
C52 0.031(6) 0.032(7) 0.049(9) 0.022(7) -0.019(7) -0.005(5)
C53 0.043(6) 0.047(8) 0.044(9) 0.002(7) -0.020(7) -0.003(5)
C54 0.050(7) 0.042(7) 0.044(9) -0.007(8) -0.023(8) 0.008(6)
C55 0.050(7) 0.030(7) 0.037(9) 0.000(6) -0.020(8) 0.002(5)
C56 0.040(6) 0.028(6) 0.028(7) 0.001(6) -0.005(7) -0.005(5)
C57 0.042(7) 0.057(10) 0.063(11) 0.006(7) -0.024(9) 0.003(6)
C61 0.034(5) 0.023(7) 0.046(7) 0.009(6) -0.017(5) 0.001(5)
C62 0.044(7) 0.050(11) 0.067(10) -0.012(8) -0.020(7) -0.011(8)
C63 0.045(7) 0.048(10) 0.052(8) -0.012(8) -0.009(7) -0.012(8)
C64 0.052(12) 0.050(11) 0.071(10) 0.004(9) -0.041(9) -0.006(9)
C71 0.036(6) 0.030(7) 0.035(5) 0.001(5) -0.015(5) -0.022(6)
C72 0.055(9) 0.020(7) 0.046(8) 0.000(6) -0.016(7) 0.001(7)
C73 0.072(9) 0.028(8) 0.047(9) 0.005(7) -0.025(8) -0.007(8)
C74 0.076(10) 0.033(9) 0.043(9) 0.011(7) -0.015(7) -0.015(9)
C75 0.062(9) 0.023(8) 0.036(7) 0.008(6) -0.004(7) -0.007(7)
C76 0.049(7) 0.017(7) 0.033(6) 0.005(5) -0.004(5) -0.010(6)
C81 0.031(5) 0.027(7) 0.040(8) 0.008(5) -0.004(5) -0.011(5)
C82 0.031(7) 0.042(9) 0.044(9) 0.007(6) -0.008(7) 0.003(6)
C83 0.037(7) 0.031(8) 0.042(9) 0.006(6) -0.001(7) -0.001(6)
C84 0.043(11) 0.047(10) 0.054(11) 0.000(7) -0.010(9) -0.017(8)
C91 0.041(6) 0.020(6) 0.026(6) 0.008(4) -0.012(6) -0.006(5)
C92 0.047(8) 0.020(7) 0.063(10) 0.005(6) -0.028(8) -0.008(6)
C93 0.062(9) 0.024(8) 0.076(12) 0.005(7) -0.044(9) -0.013(7)
C94 0.078(11) 0.027(8) 0.062(11) -0.006(7) -0.039(9) -0.002(8)
C95 0.059(9) 0.024(8) 0.056(10) -0.007(6) -0.024(8) 0.008(7)
C96 0.044(6) 0.014(6) 0.041(8) 0.008(5) -0.015(6) -0.005(5)
C101 0.031(8) 0.029(6) 0.040(6) 0.000(5) -0.012(6) -0.006(6)
C102 0.057(11) 0.028(7) 0.040(7) 0.003(5) -0.020(8) 0.004(7)
C103 0.037(9) 0.046(8) 0.046(6) 0.012(5) -0.013(7) -0.017(7)
C104 0.045(10) 0.038(7) 0.050(8) 0.015(6) -0.018(9) -0.016(8)
C105 0.037(9) 0.031(7) 0.050(8) 0.010(6) -0.014(8) -0.008(7)
C106 0.031(8) 0.026(6) 0.043(6) 0.004(5) -0.005(7) -0.011(6)
C107 0.059(10) 0.045(8) 0.055(8) 0.014(6) -0.030(9) -0.013(7)
N1 0.044(8) 0.029(6) 0.033(6) 0.000(5) -0.016(6) 0.003(5)
N2 0.035(7) 0.027(6) 0.036(6) 0.007(5) -0.010(6) -0.006(5)
N3 0.059(7) 0.035(7) 0.038(6) 0.006(6) -0.029(6) -0.009(6)
N4 0.049(7) 0.024(6) 0.033(5) 0.011(5) -0.002(5) 0.001(5)
N5 0.044(6) 0.022(5) 0.043(8) -0.002(5) -0.016(7) -0.007(5)
N6 0.041(6) 0.030(7) 0.045(8) -0.006(6) -0.014(7) -0.011(5)
N7 0.039(6) 0.040(8) 0.065(8) 0.008(7) -0.023(6) -0.013(6)
N8 0.054(6) 0.018(6) 0.034(6) -0.002(5) -0.001(5) 0.017(6)
N9 0.029(6) 0.031(7) 0.050(8) 0.008(5) -0.011(6) -0.004(5)
N10 0.041(6) 0.027(6) 0.039(7) 0.004(5) -0.013(6) -0.003(5)
N11 0.043(8) 0.021(5) 0.045(6) -0.001(5) -0.015(7) -0.004(6)
N12 0.049(9) 0.022(6) 0.037(6) -0.005(5) -0.009(7) -0.010(6)
F1 0.060(10) 0.166(17) 0.107(10) -0.040(10) -0.042(9) -0.018(10)
F2 0.063(9) 0.103(11) 0.135(12) 0.064(10) -0.046(10) -0.040(8)
F3 0.042(7) 0.073(8) 0.129(13) -0.009(8) -0.016(8) 0.002(6)
F4 0.177(16) 0.090(9) 0.054(7) 0.030(7) -0.043(10) -0.069(11)
F5 0.071(8) 0.138(15) 0.090(11) -0.024(10) -0.047(9) -0.005(8)
F6 0.120(12) 0.085(8) 0.055(8) -0.010(6) -0.042(9) 0.034(9)

_geom_special_details            
; 
 All esds (except the esd in the dihedral angle between two l.s. planes) 
 are estimated using the full covariance matrix.  The cell esds are taken 
 into account individually in the estimation of esds in distances, angles 
 and torsion angles; correlations between esds in cell parameters are only 
 used when they are defined by crystal symmetry.  An approximate (isotropic) 
 treatment of cell esds is used for estimating esds involving l.s. planes. 
;

loop_
_geom_bond_atom_site_label_1
_geom_bond_atom_site_label_2
_geom_bond_distance
_geom_bond_site_symmetry_2
_geom_bond_publ_flag
Ir1 C11 2.017(16) . ?
Ir1 C31 2.033(17) . ?
Ir1 C1 2.056(15) . ?
Ir1 C51 2.094(18) . ?
Ir1 C21 2.111(15) . ?
Ir1 C41 2.115(16) . ?
Ir2 C81 2.025(18) . ?
Ir2 C5 2.040(16) . ?
Ir2 C61 2.093(17) . ?
Ir2 C101 2.095(17) . ?
Ir2 C91 2.098(15) . ?
Ir2 C71 2.108(16) . ?
C1 N6 1.35(2) . ?
C1 N5 1.38(2) . ?
C2 C3 1.40(3) . ?
C2 N6 1.47(2) . ?
C2 H2A 0.9900 . ?
C2 H2B 0.9900 . ?
C3 C4 1.41(4) . ?
C3 H3A 0.9900 . ?
C3 H3B 0.9900 . ?
C4 H4A 0.9800 . ?
C4 H4B 0.9800 . ?
C4 H4C 0.9800 . ?
C5 N12 1.34(2) . ?
C5 N11 1.36(2) . ?
C6 N12 1.48(2) . ?
C6 C7 1.49(3) . ?
C6 H6A 0.9900 . ?
C6 H6B 0.9900 . ?
C7 C8 1.40(4) . ?
C7 H7A 0.9900 . ?
C7 H7B 0.9900 . ?
C8 H8A 0.9800 . ?
C8 H8B 0.9800 . ?
C8 H8C 0.9800 . ?
C11 N2 1.35(2) . ?
C11 N1 1.38(2) . ?
C12 C13 1.35(3) . ?
C12 N1 1.38(2) . ?
C12 H12 0.9500 . ?
C13 N2 1.40(2) . ?
C13 H13 0.9500 . ?
C14 N1 1.49(2) . ?
C14 H14A 0.9800 . ?
C14 H14B 0.9800 . ?
C14 H14C 0.9800 . ?
C21 C22 1.38(2) . ?
C21 C26 1.42(2) . ?
C22 C23 1.36(2) . ?
C22 H22 0.9500 . ?
C23 C24 1.39(3) . ?
C23 H23 0.9500 . ?
C24 C25 1.37(3) . ?
C24 H24 0.9500 . ?
C25 C26 1.40(2) . ?
C25 H25 0.9500 . ?
C26 N2 1.42(2) . ?
C31 N4 1.36(2) . ?
C31 N3 1.37(2) . ?
C32 C33 1.35(3) . ?
C32 N3 1.39(3) . ?
C32 H32 0.9500 . ?
C33 N4 1.40(2) . ?
C33 H33 0.9500 . ?
C34 N3 1.49(3) . ?
C34 H34A 0.9800 . ?
C34 H34B 0.9800 . ?
C34 H34C 0.9800 . ?
C41 C42 1.40(2) . ?
C41 C46 1.43(2) . ?
C42 C43 1.42(3) . ?
C42 H42 0.9500 . ?
C43 C44 1.38(3) . ?
C43 H43 0.9500 . ?
C44 C45 1.35(3) . ?
C44 H44 0.9500 . ?
C45 C46 1.39(3) . ?
C45 H45 0.9500 . ?
C46 N4 1.38(2) . ?
C51 C56 1.38(2) . ?
C51 C52 1.41(2) . ?
C52 C53 1.40(3) . ?
C52 H52 0.9500 . ?
C53 C54 1.40(3) . ?
C53 C57 1.48(3) . ?
C54 C55 1.40(3) . ?
C54 H54 0.9500 . ?
C55 C56 1.39(2) . ?
C55 H55 0.9500 . ?
C56 N5 1.40(2) . ?
C57 F3 1.31(3) . ?
C57 F2 1.32(3) . ?
C57 F1 1.33(3) . ?
C61 N7 1.28(2) . ?
C61 N8 1.38(2) . ?
C62 C63 1.34(3) . ?
C62 N7 1.43(3) . ?
C62 H62 0.9500 . ?
C63 N8 1.45(3) . ?
C63 H63 0.9500 . ?
C64 N7 1.48(3) . ?
C64 H64A 0.9800 . ?
C64 H64B 0.9800 . ?
C64 H64C 0.9800 . ?
C71 C72 1.39(3) . ?
C71 C76 1.41(2) . ?
C72 C73 1.42(3) . ?
C72 H72 0.9500 . ?
C73 C74 1.41(3) . ?
C73 H73 0.9500 . ?
C74 C75 1.35(3) . ?
C74 H74 0.9500 . ?
C75 C76 1.40(2) . ?
C75 H75 0.9500 . ?
C76 N8 1.33(2) . ?
C81 N10 1.35(2) . ?
C81 N9 1.38(2) . ?
C82 C83 1.35(3) . ?
C82 N9 1.38(2) . ?
C82 H82 0.9500 . ?
C83 N10 1.39(2) . ?
C83 H83 0.9500 . ?
C84 N9 1.49(2) . ?
C84 H84A 0.9800 . ?
C84 H84B 0.9800 . ?
C84 H84C 0.9800 . ?
C91 C96 1.39(2) . ?
C91 C92 1.42(2) . ?
C92 C93 1.38(3) . ?
C92 H92 0.9500 . ?
C93 C94 1.40(3) . ?
C93 H93 0.9500 . ?
C94 C95 1.38(3) . ?
C94 H94 0.9500 . ?
C95 C96 1.42(2) . ?
C95 H95 0.9500 . ?
C96 N10 1.40(2) . ?
C101 C102 1.39(3) . ?
C101 C106 1.43(2) . ?
C102 C103 1.40(2) . ?
C102 H102 0.9500 . ?
C103 C104 1.39(3) . ?
C103 C107 1.47(3) . ?
C104 C105 1.40(3) . ?
C104 H104 0.9500 . ?
C105 C106 1.39(2) . ?
C105 H105 0.9500 . ?
C106 N11 1.40(2) . ?
C107 F4 1.31(2) . ?
C107 F5 1.32(3) . ?
C107 F6 1.36(3) . ?
N5 H5A 0.8800 . ?
N6 H6C 0.8800 . ?
N11 H11A 0.8800 . ?
N12 H12A 0.8800 . ?

loop_
_geom_angle_atom_site_label_1
_geom_angle_atom_site_label_2
_geom_angle_atom_site_label_3
_geom_angle
_geom_angle_site_symmetry_1
_geom_angle_site_symmetry_3
_geom_angle_publ_flag
C11 Ir1 C31 165.0(6) . . ?
C11 Ir1 C1 100.9(7) . . ?
C31 Ir1 C1 92.7(6) . . ?
C11 Ir1 C51 91.2(6) . . ?
C31 Ir1 C51 97.9(7) . . ?
C1 Ir1 C51 78.1(7) . . ?
C11 Ir1 C21 77.6(6) . . ?
C31 Ir1 C21 90.3(6) . . ?
C1 Ir1 C21 169.1(7) . . ?
C51 Ir1 C21 91.1(6) . . ?
C11 Ir1 C41 95.8(6) . . ?
C31 Ir1 C41 77.2(7) . . ?
C1 Ir1 C41 91.9(6) . . ?
C51 Ir1 C41 168.7(6) . . ?
C21 Ir1 C41 99.0(6) . . ?
C81 Ir2 C5 100.3(7) . . ?
C81 Ir2 C61 165.4(6) . . ?
C5 Ir2 C61 93.6(7) . . ?
C81 Ir2 C101 89.8(7) . . ?
C5 Ir2 C101 78.9(7) . . ?
C61 Ir2 C101 97.2(6) . . ?
C81 Ir2 C91 77.1(7) . . ?
C5 Ir2 C91 168.6(6) . . ?
C61 Ir2 C91 90.0(7) . . ?
C101 Ir2 C91 89.9(6) . . ?
C81 Ir2 C71 96.1(7) . . ?
C5 Ir2 C71 92.2(6) . . ?
C61 Ir2 C71 78.9(7) . . ?
C101 Ir2 C71 170.2(6) . . ?
C91 Ir2 C71 99.0(6) . . ?
N6 C1 N5 117.5(14) . . ?
N6 C1 Ir1 127.0(12) . . ?
N5 C1 Ir1 115.4(12) . . ?
C3 C2 N6 118(2) . . ?
C3 C2 H2A 107.9 . . ?
N6 C2 H2A 107.9 . . ?
C3 C2 H2B 107.9 . . ?
N6 C2 H2B 107.9 . . ?
H2A C2 H2B 107.2 . . ?
C2 C3 C4 126(3) . . ?
C2 C3 H3A 105.9 . . ?
C4 C3 H3A 105.9 . . ?
C2 C3 H3B 105.9 . . ?
C4 C3 H3B 105.9 . . ?
H3A C3 H3B 106.2 . . ?
C3 C4 H4A 109.5 . . ?
C3 C4 H4B 109.5 . . ?
H4A C4 H4B 109.5 . . ?
C3 C4 H4C 109.5 . . ?
H4A C4 H4C 109.5 . . ?
H4B C4 H4C 109.5 . . ?
N12 C5 N11 116.1(15) . . ?
N12 C5 Ir2 127.3(12) . . ?
N11 C5 Ir2 116.5(13) . . ?
N12 C6 C7 114.8(18) . . ?
N12 C6 H6A 108.6 . . ?
C7 C6 H6A 108.6 . . ?
N12 C6 H6B 108.6 . . ?
C7 C6 H6B 108.6 . . ?
H6A C6 H6B 107.5 . . ?
C8 C7 C6 122(3) . . ?
C8 C7 H7A 106.8 . . ?
C6 C7 H7A 106.8 . . ?
C8 C7 H7B 106.8 . . ?
C6 C7 H7B 106.8 . . ?
H7A C7 H7B 106.7 . . ?
C7 C8 H8A 109.5 . . ?
C7 C8 H8B 109.5 . . ?
H8A C8 H8B 109.5 . . ?
C7 C8 H8C 109.5 . . ?
H8A C8 H8C 109.5 . . ?
H8B C8 H8C 109.5 . . ?
N2 C11 N1 102.4(13) . . ?
N2 C11 Ir1 118.2(12) . . ?
N1 C11 Ir1 139.4(12) . . ?
C13 C12 N1 107.0(16) . . ?
C13 C12 H12 126.5 . . ?
N1 C12 H12 126.5 . . ?
C12 C13 N2 105.6(15) . . ?
C12 C13 H13 127.2 . . ?
N2 C13 H13 127.2 . . ?
N1 C14 H14A 109.5 . . ?
N1 C14 H14B 109.5 . . ?
H14A C14 H14B 109.5 . . ?
N1 C14 H14C 109.5 . . ?
H14A C14 H14C 109.5 . . ?
H14B C14 H14C 109.5 . . ?
C22 C21 C26 114.8(15) . . ?
C22 C21 Ir1 131.2(12) . . ?
C26 C21 Ir1 113.0(12) . . ?
C23 C22 C21 123.5(18) . . ?
C23 C22 H22 118.3 . . ?
C21 C22 H22 118.3 . . ?
C22 C23 C24 119.6(18) . . ?
C22 C23 H23 120.2 . . ?
C24 C23 H23 120.2 . . ?
C25 C24 C23 121.0(17) . . ?
C25 C24 H24 119.5 . . ?
C23 C24 H24 119.5 . . ?
C24 C25 C26 117.5(18) . . ?
C24 C25 H25 121.2 . . ?
C26 C25 H25 121.2 . . ?
C25 C26 C21 123.5(17) . . ?
C25 C26 N2 122.4(16) . . ?
C21 C26 N2 114.1(14) . . ?
N4 C31 N3 105.2(15) . . ?
N4 C31 Ir1 116.4(12) . . ?
N3 C31 Ir1 137.9(14) . . ?
C33 C32 N3 106.6(18) . . ?
C33 C32 H32 126.7 . . ?
N3 C32 H32 126.7 . . ?
C32 C33 N4 107.4(18) . . ?
C32 C33 H33 126.3 . . ?
N4 C33 H33 126.3 . . ?
N3 C34 H34A 109.5 . . ?
N3 C34 H34B 109.5 . . ?
H34A C34 H34B 109.5 . . ?
N3 C34 H34C 109.5 . . ?
H34A C34 H34C 109.5 . . ?
H34B C34 H34C 109.5 . . ?
C42 C41 C46 114.4(15) . . ?
C42 C41 Ir1 130.7(13) . . ?
C46 C41 Ir1 114.8(12) . . ?
C41 C42 C43 122.4(18) . . ?
C41 C42 H42 118.8 . . ?
C43 C42 H42 118.8 . . ?
C44 C43 C42 119.2(19) . . ?
C44 C43 H43 120.4 . . ?
C42 C43 H43 120.4 . . ?
C45 C44 C43 120.6(19) . . ?
C45 C44 H44 119.7 . . ?
C43 C44 H44 119.7 . . ?
C44 C45 C46 120.5(19) . . ?
C44 C45 H45 119.7 . . ?
C46 C45 H45 119.7 . . ?
N4 C46 C45 125.3(17) . . ?
N4 C46 C41 111.9(15) . . ?
C45 C46 C41 122.6(17) . . ?
C56 C51 C52 115.3(16) . . ?
C56 C51 Ir1 114.4(13) . . ?
C52 C51 Ir1 130.2(12) . . ?
C53 C52 C51 121.3(17) . . ?
C53 C52 H52 119.4 . . ?
C51 C52 H52 119.4 . . ?
C52 C53 C54 120.7(18) . . ?
C52 C53 C57 119.1(18) . . ?
C54 C53 C57 120.2(19) . . ?
C55 C54 C53 119.1(18) . . ?
C55 C54 H54 120.4 . . ?
C53 C54 H54 120.4 . . ?
C56 C55 C54 117.9(16) . . ?
C56 C55 H55 121.1 . . ?
C54 C55 H55 121.1 . . ?
C51 C56 C55 125.7(17) . . ?
C51 C56 N5 115.6(15) . . ?
C55 C56 N5 118.8(15) . . ?
F3 C57 F2 105(2) . . ?
F3 C57 F1 104.8(19) . . ?
F2 C57 F1 105(2) . . ?
F3 C57 C53 115.7(19) . . ?
F2 C57 C53 112.1(17) . . ?
F1 C57 C53 113.1(19) . . ?
N7 C61 N8 110.2(16) . . ?
N7 C61 Ir2 140.5(14) . . ?
N8 C61 Ir2 109.3(12) . . ?
C63 C62 N7 103.5(19) . . ?
C63 C62 H62 128.2 . . ?
N7 C62 H62 128.2 . . ?
C62 C63 N8 110.6(18) . . ?
C62 C63 H63 124.7 . . ?
N8 C63 H63 124.7 . . ?
N7 C64 H64A 109.5 . . ?
N7 C64 H64B 109.5 . . ?
H64A C64 H64B 109.5 . . ?
N7 C64 H64C 109.5 . . ?
H64A C64 H64C 109.5 . . ?
H64B C64 H64C 109.5 . . ?
C72 C71 C76 114.8(16) . . ?
C72 C71 Ir2 131.3(13) . . ?
C76 C71 Ir2 113.9(13) . . ?
C71 C72 C73 123.6(19) . . ?
C71 C72 H72 118.2 . . ?
C73 C72 H72 118.2 . . ?
C74 C73 C72 118(2) . . ?
C74 C73 H73 120.8 . . ?
C72 C73 H73 120.8 . . ?
C75 C74 C73 118.7(19) . . ?
C75 C74 H74 120.6 . . ?
C73 C74 H74 120.6 . . ?
C74 C75 C76 122(2) . . ?
C74 C75 H75 118.9 . . ?
C76 C75 H75 118.9 . . ?
N8 C76 C75 125.1(18) . . ?
N8 C76 C71 112.7(15) . . ?
C75 C76 C71 122.1(19) . . ?
N10 C81 N9 102.9(15) . . ?
N10 C81 Ir2 117.9(13) . . ?
N9 C81 Ir2 139.2(13) . . ?
C83 C82 N9 106.8(17) . . ?
C83 C82 H82 126.6 . . ?
N9 C82 H82 126.6 . . ?
C82 C83 N10 106.3(16) . . ?
C82 C83 H83 126.8 . . ?
N10 C83 H83 126.8 . . ?
N9 C84 H84A 109.5 . . ?
N9 C84 H84B 109.5 . . ?
H84A C84 H84B 109.5 . . ?
N9 C84 H84C 109.5 . . ?
H84A C84 H84C 109.5 . . ?
H84B C84 H84C 109.5 . . ?
C96 C91 C92 116.0(15) . . ?
C96 C91 Ir2 113.9(12) . . ?
C92 C91 Ir2 129.4(13) . . ?
C93 C92 C91 121.1(19) . . ?
C93 C92 H92 119.5 . . ?
C91 C92 H92 119.5 . . ?
C92 C93 C94 121.3(18) . . ?
C92 C93 H93 119.4 . . ?
C94 C93 H93 119.4 . . ?
C95 C94 C93 119.7(18) . . ?
C95 C94 H94 120.2 . . ?
C93 C94 H94 120.2 . . ?
C94 C95 C96 118.3(19) . . ?
C94 C95 H95 120.8 . . ?
C96 C95 H95 120.8 . . ?
C91 C96 N10 114.9(15) . . ?
C91 C96 C95 123.5(17) . . ?
N10 C96 C95 121.6(17) . . ?
C102 C101 C106 115.1(16) . . ?
C102 C101 Ir2 132.5(12) . . ?
C106 C101 Ir2 112.3(12) . . ?
C101 C102 C103 122.0(17) . . ?
C101 C102 H102 119.0 . . ?
C103 C102 H102 119.0 . . ?
C104 C103 C102 120.7(18) . . ?
C104 C103 C107 119.7(17) . . ?
C102 C103 C107 119.6(17) . . ?
C103 C104 C105 120.1(17) . . ?
C103 C104 H104 119.9 . . ?
C105 C104 H104 119.9 . . ?
C106 C105 C104 117.5(17) . . ?
C106 C105 H105 121.3 . . ?
C104 C105 H105 121.3 . . ?
C105 C106 N11 119.7(15) . . ?
C105 C106 C101 124.5(17) . . ?
N11 C106 C101 115.8(15) . . ?
F4 C107 F5 104.9(19) . . ?
F4 C107 F6 105(2) . . ?
F5 C107 F6 105.6(18) . . ?
F4 C107 C103 114.6(18) . . ?
F5 C107 C103 113.6(19) . . ?
F6 C107 C103 112.1(17) . . ?
C12 N1 C11 111.9(15) . . ?
C12 N1 C14 121.8(15) . . ?
C11 N1 C14 126.2(15) . . ?
C11 N2 C13 113.0(15) . . ?
C11 N2 C26 115.9(14) . . ?
C13 N2 C26 130.8(14) . . ?
C31 N3 C32 110.8(17) . . ?
C31 N3 C34 124.9(15) . . ?
C32 N3 C34 124.1(16) . . ?
C31 N4 C46 119.5(15) . . ?
C31 N4 C33 110.1(16) . . ?
C46 N4 C33 130.2(16) . . ?
C1 N5 C56 116.5(13) . . ?
C1 N5 H5A 121.8 . . ?
C56 N5 H5A 121.8 . . ?
C1 N6 C2 126.0(16) . . ?
C1 N6 H6C 117.0 . . ?
C2 N6 H6C 117.0 . . ?
C61 N7 C62 112.1(18) . . ?
C61 N7 C64 125.2(17) . . ?
C62 N7 C64 122.4(17) . . ?
C76 N8 C61 125.0(16) . . ?
C76 N8 C63 130.6(16) . . ?
C61 N8 C63 103.5(16) . . ?
C82 N9 C81 111.7(16) . . ?
C82 N9 C84 123.4(16) . . ?
C81 N9 C84 124.9(15) . . ?
C81 N10 C83 112.3(16) . . ?
C81 N10 C96 115.4(15) . . ?
C83 N10 C96 132.2(15) . . ?
C5 N11 C106 116.4(14) . . ?
C5 N11 H11A 121.8 . . ?
C106 N11 H11A 121.8 . . ?
C5 N12 C6 125.8(15) . . ?
C5 N12 H12A 117.1 . . ?
C6 N12 H12A 117.1 . . ?

_refine_diff_density_max         11.997
_refine_diff_density_min         -4.948
_refine_diff_density_rms         0.385

# SQUEEZE RESULTS (Version =  50315)
# Note: Data are Listed for all Voids in the P1 Unit Cell
# i.e. Centre of Gravity, Solvent Accessible Volume,
# Recovered number of Electrons in the Void and
# Details about the Squeezed Material
loop_
_platon_squeeze_void_nr
_platon_squeeze_void_average_x
_platon_squeeze_void_average_y
_platon_squeeze_void_average_z
_platon_squeeze_void_volume
_platon_squeeze_void_count_electrons
_platon_squeeze_void_content
1 0.000 0.009 0.000 538 134 ' '
_platon_squeeze_void_probe_radius 1.20
_platon_squeeze_details          ?


_shelx_res_file                  
; 
  
    hn28_sq.res created by SHELXL-2014/7 
  
  
TITL hn28_a.res in P-1 
REM Old TITL HN28 in P-1 
  
REM SHELXT solution in P-1 
REM R1 0.180,  Rweak 0.001,  Alpha 0.029,  Orientation as input 
REM Formula found by SHELXT:  C59 N18 F7 Ir2 
  
CELL  0.71073  14.2284  15.4067  16.1664   86.526   65.199   85.672 
ZERR    4.000   0.0052   0.0056   0.0059    0.004    0.004    0.004 
LATT  1 
SFAC C H N F IR 
UNIT 124 120 24 12 4 
TEMP -150.000 
SIZE 0.09 0.18 0.47 
L.S. 16 
BOND $H 
FMAP 2 
PLAN 20 
simu 
delu 
ABIN 
acta 
WGHT    0.154400  125.763695 
FVAR       0.21476 
IR1   5    0.647945    0.006476    0.716277    11.00000    0.03041    0.02196 = 
         0.02844    0.00080   -0.00741   -0.00712 
IR2   5    0.312861    0.493915    0.320087    11.00000    0.02880    0.02182 = 
         0.03197    0.00159   -0.00645   -0.00790 
C1    1    0.706995    0.122571    0.722176    11.00000    0.04005    0.02315 = 
         0.04269   -0.00001   -0.02402   -0.00354 
C2    1    0.844214    0.215002    0.722829    11.00000    0.06123    0.02863 = 
         0.09197    0.00203   -0.03979   -0.01658 
AFIX  23 
H2A   2    0.848497    0.260210    0.675362    11.00000   -1.20000 
H2B   2    0.791408    0.236672    0.781585    11.00000   -1.20000 
AFIX   0 
C3    1    0.939857    0.207431    0.728540    11.00000    0.10409    0.06303 = 
         0.15372   -0.00615   -0.09600   -0.01928 
AFIX  23 
H3A   2    0.942659    0.259955    0.759633    11.00000   -1.20000 
H3B   2    0.993027    0.213079    0.665093    11.00000   -1.20000 
AFIX   0 
C4    1    0.975817    0.136913    0.769271    11.00000    0.07851    0.07095 = 
         0.10676   -0.00953   -0.06236   -0.00876 
AFIX 137 
H4A   2    0.935490    0.136840    0.835509    11.00000   -1.50000 
H4B   2    1.049190    0.142698    0.754979    11.00000   -1.50000 
H4C   2    0.967766    0.082185    0.745636    11.00000   -1.50000 
AFIX   0 
C5    1    0.293186    0.378525    0.275346    11.00000    0.04429    0.02637 = 
         0.04607   -0.00003   -0.02224   -0.00530 
C6    1    0.259663    0.284919    0.169889    11.00000    0.07393    0.03269 = 
         0.05569   -0.01215   -0.02042   -0.01453 
AFIX  23 
H6A   2    0.195662    0.267448    0.222192    11.00000   -1.20000 
H6B   2    0.313155    0.236934    0.160370    11.00000   -1.20000 
AFIX   0 
C7    1    0.238229    0.295516    0.087110    11.00000    0.10571    0.04997 = 
         0.08326   -0.00223   -0.05259   -0.02619 
AFIX  23 
H7A   2    0.306262    0.297760    0.033966    11.00000   -1.20000 
H7B   2    0.207543    0.241351    0.082734    11.00000   -1.20000 
AFIX   0 
C8    1    0.175401    0.364857    0.075294    11.00000    0.10782    0.06619 = 
         0.11847    0.00424   -0.06167   -0.01842 
AFIX 137 
H8A   2    0.104297    0.360230    0.121826    11.00000   -1.50000 
H8B   2    0.175962    0.362995    0.014602    11.00000   -1.50000 
H8C   2    0.201866    0.419991    0.081166    11.00000   -1.50000 
AFIX   0 
C11   1    0.615182   -0.044149    0.842742    11.00000    0.02938    0.02793 = 
         0.02431   -0.00035    0.00019   -0.00213 
C12   1    0.588801   -0.089022    0.987946    11.00000    0.04628    0.04796 = 
         0.03463    0.00649   -0.01565   -0.00134 
AFIX  43 
H12   2    0.595252   -0.093854    1.044222    11.00000   -1.20000 
AFIX   0 
C13   1    0.529995   -0.136930    0.963031    11.00000    0.04606    0.03156 = 
         0.03665    0.01040   -0.01069   -0.00265 
AFIX  43 
H13   2    0.486354   -0.181605    0.998087    11.00000   -1.20000 
AFIX   0 
C14   1    0.709582    0.031961    0.919941    11.00000    0.04607    0.04711 = 
         0.04403   -0.00892   -0.01065   -0.00665 
AFIX 137 
H14A  2    0.779989    0.017681    0.874516    11.00000   -1.50000 
H14B  2    0.709011    0.029235    0.980871    11.00000   -1.50000 
H14C  2    0.686977    0.090839    0.906903    11.00000   -1.50000 
AFIX   0 
C21   1    0.559697   -0.100068    0.723162    11.00000    0.02986    0.02309 = 
         0.03466    0.00325   -0.01114   -0.00462 
C22   1    0.527289   -0.129774    0.660775    11.00000    0.05236    0.02512 = 
         0.04773    0.00444   -0.02919   -0.00656 
AFIX  43 
H22   2    0.555904   -0.105774    0.600332    11.00000   -1.20000 
AFIX   0 
C23   1    0.456466   -0.191664    0.681505    11.00000    0.06065    0.02385 = 
         0.06384    0.00332   -0.03504   -0.01278 
AFIX  43 
H23   2    0.439330   -0.211925    0.635474    11.00000   -1.20000 
AFIX   0 
C24   1    0.409407   -0.224981    0.770657    11.00000    0.06073    0.03339 = 
         0.07265    0.01403   -0.03625   -0.02203 
AFIX  43 
H24   2    0.358186   -0.266482    0.785517    11.00000   -1.20000 
AFIX   0 
C25   1    0.435856   -0.198820    0.837218    11.00000    0.05141    0.02919 = 
         0.05423    0.01711   -0.02050   -0.01718 
AFIX  43 
H25   2    0.403856   -0.221348    0.898080    11.00000   -1.20000 
AFIX   0 
C26   1    0.511835   -0.137620    0.812189    11.00000    0.03316    0.01894 = 
         0.03909    0.00358   -0.01027   -0.00119 
C31   1    0.683631    0.024132    0.580965    11.00000    0.04082    0.02042 = 
         0.03689    0.00787   -0.01505   -0.00637 
C32   1    0.697472    0.038710    0.435687    11.00000    0.07428    0.04480 = 
         0.04518   -0.00480   -0.03216   -0.01504 
AFIX  43 
H32   2    0.680793    0.053136    0.385267    11.00000   -1.20000 
AFIX   0 
C33   1    0.786592   -0.001684    0.432895    11.00000    0.06784    0.04128 = 
         0.03542    0.00239   -0.01554   -0.00997 
AFIX  43 
H33   2    0.844663   -0.020523    0.379812    11.00000   -1.20000 
AFIX   0 
C34   1    0.526599    0.093425    0.561001    11.00000    0.05631    0.03425 = 
         0.06187    0.01275   -0.04061   -0.00847 
AFIX 137 
H34A  2    0.478811    0.050582    0.600719    11.00000   -1.50000 
H34B  2    0.509370    0.109622    0.509232    11.00000   -1.50000 
H34C  2    0.520346    0.145338    0.595503    11.00000   -1.50000 
AFIX   0 
C41   1    0.798063   -0.054888    0.654670    11.00000    0.02873    0.02062 = 
         0.03427   -0.00944   -0.01261   -0.00478 
C42   1    0.861026   -0.097628    0.693525    11.00000    0.04041    0.02426 = 
         0.05039    0.00787   -0.01518   -0.00325 
AFIX  43 
H42   2    0.834153   -0.104758    0.757988    11.00000   -1.20000 
AFIX   0 
C43   1    0.963657   -0.130718    0.640021    11.00000    0.03840    0.02732 = 
         0.06884    0.00034   -0.02220   -0.00170 
AFIX  43 
H43   2    1.005904   -0.156163    0.668536    11.00000   -1.20000 
AFIX   0 
C44   1    1.001167   -0.125448    0.546256    11.00000    0.03229    0.03028 = 
         0.06315    0.00037   -0.00583   -0.00625 
AFIX  43 
H44   2    1.068739   -0.149306    0.510081    11.00000   -1.20000 
AFIX   0 
C45   1    0.942511   -0.086565    0.505320    11.00000    0.04624    0.02063 = 
         0.05177   -0.00093   -0.01030   -0.00187 
AFIX  43 
H45   2    0.969981   -0.081880    0.440679    11.00000   -1.20000 
AFIX   0 
C46   1    0.842550   -0.053498    0.557083    11.00000    0.03972    0.01713 = 
         0.03942    0.00284   -0.00808   -0.00931 
C51   1    0.514125    0.089600    0.765478    11.00000    0.03773    0.02889 = 
         0.03499    0.00434   -0.01534   -0.00577 
C52   1    0.409167    0.072041    0.791792    11.00000    0.03058    0.03156 = 
         0.04858    0.02241   -0.01867   -0.00524 
AFIX  43 
H52   2    0.391914    0.014522    0.787841    11.00000   -1.20000 
AFIX   0 
C53   1    0.330117    0.137803    0.823577    11.00000    0.04332    0.04739 = 
         0.04363    0.00201   -0.01973   -0.00302 
C54   1    0.352625    0.222709    0.833598    11.00000    0.04957    0.04189 = 
         0.04404   -0.00672   -0.02310    0.00810 
AFIX  43 
H54   2    0.298570    0.266788    0.856478    11.00000   -1.20000 
AFIX   0 
C55   1    0.455607    0.241502    0.809463    11.00000    0.05045    0.02965 = 
         0.03721   -0.00046   -0.02008    0.00214 
AFIX  43 
H55   2    0.473355    0.298516    0.814645    11.00000   -1.20000 
AFIX   0 
C56   1    0.531288    0.174040    0.777609    11.00000    0.03991    0.02777 = 
         0.02754    0.00091   -0.00472   -0.00484 
C57   1    0.221695    0.116373    0.848225    11.00000    0.04219    0.05732 = 
         0.06302    0.00599   -0.02377    0.00312 
C61   1    0.474724    0.476671    0.261808    11.00000    0.03374    0.02326 = 
         0.04585    0.00909   -0.01660    0.00110 
C62   1    0.648216    0.461535    0.210013    11.00000    0.04393    0.05043 = 
         0.06718   -0.01235   -0.01994   -0.01073 
AFIX  43 
H62   2    0.714789    0.447180    0.209023    11.00000   -1.20000 
AFIX   0 
C63   1    0.625076    0.500000    0.143993    11.00000    0.04520    0.04824 = 
         0.05236   -0.01155   -0.00855   -0.01193 
AFIX  43 
H63   2    0.674757    0.518361    0.085913    11.00000   -1.20000 
AFIX   0 
C64   1    0.536931    0.411895    0.373205    11.00000    0.05215    0.05027 = 
         0.07098    0.00388   -0.04067   -0.00557 
AFIX 137 
H64A  2    0.497357    0.454703    0.419388    11.00000   -1.50000 
H64B  2    0.605474    0.399568    0.373295    11.00000   -1.50000 
H64C  2    0.499912    0.358040    0.387138    11.00000   -1.50000 
AFIX   0 
C71   1    0.350339    0.555930    0.191160    11.00000    0.03564    0.02964 = 
         0.03526    0.00057   -0.01478   -0.02240 
C72   1    0.287873    0.597742    0.151982    11.00000    0.05530    0.01975 = 
         0.04559    0.00048   -0.01647    0.00095 
AFIX  43 
H72   2    0.215252    0.603419    0.188068    11.00000   -1.20000 
AFIX   0 
C73   1    0.326791    0.632317    0.061120    11.00000    0.07232    0.02794 = 
         0.04739    0.00476   -0.02544   -0.00716 
AFIX  43 
H73   2    0.281202    0.659647    0.036935    11.00000   -1.20000 
AFIX   0 
C74   1    0.434834    0.625156    0.007497    11.00000    0.07611    0.03266 = 
         0.04332    0.01053   -0.01519   -0.01495 
AFIX  43 
H74   2    0.463208    0.645785   -0.054220    11.00000   -1.20000 
AFIX   0 
C75   1    0.496792    0.588559    0.045504    11.00000    0.06236    0.02329 = 
         0.03595    0.00803   -0.00372   -0.00731 
AFIX  43 
H75   2    0.569764    0.586814    0.010779    11.00000   -1.20000 
AFIX   0 
C76   1    0.457323    0.552969    0.134503    11.00000    0.04943    0.01746 = 
         0.03307    0.00451   -0.00444   -0.01004 
C81   1    0.164005    0.542464    0.377457    11.00000    0.03084    0.02744 = 
         0.03955    0.00797   -0.00446   -0.01127 
C82   1   -0.006517    0.588883    0.428739    11.00000    0.03104    0.04193 = 
         0.04382    0.00672   -0.00751    0.00297 
AFIX  43 
H82   2   -0.076456    0.594385    0.435918    11.00000   -1.20000 
AFIX   0 
C83   1    0.036966    0.636352    0.469516    11.00000    0.03683    0.03060 = 
         0.04234    0.00649   -0.00102   -0.00142 
AFIX  43 
H83   2    0.003153    0.680160    0.512803    11.00000   -1.20000 
AFIX   0 
C84   1    0.052663    0.466183    0.318776    11.00000    0.04305    0.04672 = 
         0.05385    0.00040   -0.00989   -0.01703 
AFIX 137 
H84A  2    0.097645    0.477078    0.254269    11.00000   -1.50000 
H84B  2   -0.020008    0.471419    0.327672    11.00000   -1.50000 
H84C  2    0.068904    0.407349    0.337492    11.00000   -1.50000 
AFIX   0 
C91   1    0.321475    0.600023    0.391596    11.00000    0.04055    0.01998 = 
         0.02642    0.00847   -0.01215   -0.00589 
C92   1    0.408487    0.630019    0.400928    11.00000    0.04695    0.01979 = 
         0.06254    0.00477   -0.02812   -0.00779 
AFIX  43 
H92   2    0.476002    0.606357    0.364290    11.00000   -1.20000 
AFIX   0 
C93   1    0.396485    0.692967    0.462355    11.00000    0.06247    0.02418 = 
         0.07598    0.00525   -0.04419   -0.01320 
AFIX  43 
H93   2    0.456117    0.713163    0.465878    11.00000   -1.20000 
AFIX   0 
C94   1    0.298232    0.727593    0.519511    11.00000    0.07776    0.02653 = 
         0.06166   -0.00648   -0.03895   -0.00196 
AFIX  43 
H94   2    0.291232    0.769393    0.562872    11.00000   -1.20000 
AFIX   0 
C95   1    0.211415    0.700711    0.512603    11.00000    0.05939    0.02426 = 
         0.05646   -0.00742   -0.02437    0.00814 
AFIX  43 
H95   2    0.144054    0.723421    0.550943    11.00000   -1.20000 
AFIX   0 
C96   1    0.225398    0.638434    0.446907    11.00000    0.04446    0.01360 = 
         0.04062    0.00824   -0.01506   -0.00468 
C101  1    0.284828    0.412649    0.435717    11.00000    0.03076    0.02872 = 
         0.04030    0.00047   -0.01162   -0.00645 
C102  1    0.277143    0.427948    0.522489    11.00000    0.05711    0.02806 = 
         0.04002    0.00266   -0.01997    0.00433 
AFIX  43 
H102  2    0.289259    0.484356    0.535322    11.00000   -1.20000 
AFIX   0 
C103  1    0.252180    0.362909    0.591146    11.00000    0.03712    0.04629 = 
         0.04582    0.01159   -0.01320   -0.01682 
C104  1    0.237609    0.278531    0.574077    11.00000    0.04526    0.03838 = 
         0.05046    0.01519   -0.01771   -0.01616 
AFIX  43 
H104  2    0.222729    0.234432    0.620808    11.00000   -1.20000 
AFIX   0 
C105  1    0.244870    0.258601    0.488063    11.00000    0.03714    0.03075 = 
         0.05005    0.01008   -0.01381   -0.00761 
AFIX  43 
H105  2    0.234842    0.201499    0.475305    11.00000   -1.20000 
AFIX   0 
C106  1    0.267318    0.325603    0.422071    11.00000    0.03149    0.02621 = 
         0.04291    0.00366   -0.00516   -0.01056 
C107  1    0.242220    0.383476    0.681898    11.00000    0.05877    0.04467 = 
         0.05538    0.01421   -0.02972   -0.01317 
N1    3    0.637792   -0.031682    0.916192    11.00000    0.04425    0.02860 = 
         0.03340    0.00040   -0.01619    0.00337 
N2    3    0.546695   -0.107104    0.874896    11.00000    0.03502    0.02673 = 
         0.03595    0.00701   -0.01028   -0.00628 
N3    3    0.635119    0.054952    0.526819    11.00000    0.05862    0.03465 = 
         0.03839    0.00616   -0.02868   -0.00918 
N4    3    0.777407   -0.010574    0.522611    11.00000    0.04941    0.02436 = 
         0.03261    0.01134   -0.00220    0.00124 
N5    3    0.634798    0.190897    0.755669    11.00000    0.04422    0.02228 = 
         0.04284   -0.00239   -0.01584   -0.00678 
AFIX  43 
H5A   2    0.652600    0.242408    0.762937    11.00000   -1.20000 
AFIX   0 
N6    3    0.806476    0.136744    0.702290    11.00000    0.04053    0.02976 = 
         0.04550   -0.00550   -0.01445   -0.01104 
AFIX  43 
H6C   2    0.853183    0.095188    0.674378    11.00000   -1.20000 
AFIX   0 
N7    3    0.549076    0.447167    0.282355    11.00000    0.03912    0.04036 = 
         0.06527    0.00776   -0.02276   -0.01299 
N8    3    0.513437    0.509839    0.173352    11.00000    0.05424    0.01842 = 
         0.03377   -0.00189   -0.00100    0.01723 
N9    3    0.070024    0.530948    0.374734    11.00000    0.02898    0.03074 = 
         0.05001    0.00767   -0.01111   -0.00413 
N10   3    0.140995    0.608395    0.435586    11.00000    0.04149    0.02651 = 
         0.03906    0.00424   -0.01259   -0.00299 
N11   3    0.270141    0.310221    0.336492    11.00000    0.04335    0.02054 = 
         0.04482   -0.00087   -0.01459   -0.00424 
AFIX  43 
H11A  2    0.257656    0.259051    0.323066    11.00000   -1.20000 
AFIX   0 
N12   3    0.295228    0.363489    0.193781    11.00000    0.04856    0.02242 = 
         0.03733   -0.00451   -0.00945   -0.01034 
AFIX  43 
H12A  2    0.319943    0.404004    0.150636    11.00000   -1.20000 
AFIX   0 
F1    4    0.207925    0.086284    0.778945    11.00000    0.06031    0.16630 = 
         0.10684   -0.04017   -0.04215   -0.01809 
F2    4    0.190489    0.055101    0.913332    11.00000    0.06278    0.10279 = 
         0.13530    0.06366   -0.04623   -0.04007 
F3    4    0.151739    0.181113    0.878301    11.00000    0.04180    0.07343 = 
         0.12923   -0.00864   -0.01557    0.00158 
F4    4    0.192401    0.326808    0.746881    11.00000    0.17740    0.08976 = 
         0.05406    0.02953   -0.04343   -0.06874 
F5    4    0.332367    0.388808    0.686538    11.00000    0.07149    0.13845 = 
         0.08957   -0.02407   -0.04731   -0.00511 
F6    4    0.189750    0.461295    0.709980    11.00000    0.12024    0.08546 = 
         0.05507   -0.00966   -0.04212    0.03372 
  
HKLF 4 
  
REM  hn28_a.res in P-1 
REM R1 =  0.0977 for    8435 Fo > 4sig(Fo)  and  0.1509 for all   12993 data 
REM    745 parameters refined using    764 restraints 
  
END 
  
WGHT      0.1544    125.8217 
  
REM Highest difference peak 11.997,  deepest hole -4.948,  1-sigma level  0.385 
Q1    1  -0.0982  0.5075  0.4620  11.00000  0.05   12.00 
Q2    1   0.8649  0.0061  0.5037  11.00000  0.05   11.46 
Q3    1   0.7212  0.0055  0.6460  11.00000  0.05   10.60 
Q4    1   0.3875  0.4943  0.2518  11.00000  0.05   10.21 
Q5    1   0.5607 -0.0074  1.0710  11.00000  0.05    5.26 
Q6    1   0.5243  0.4952  0.1128  11.00000  0.05    5.22 
Q7    1   0.6971  0.0129  0.7299  11.00000  0.05    3.94 
Q8    1   0.2586  0.4839  0.3055  11.00000  0.05    2.99 
Q9    1   0.5819 -0.0041  0.7073  11.00000  0.05    2.82 
Q10   1   0.3738  0.5051  0.3329  11.00000  0.05    2.62 
Q11   1   0.2816  0.4677  0.3670  11.00000  0.05    2.22 
Q12   1   0.2376  0.0209  0.8527  11.00000  0.05    2.19 
Q13   1   0.3156  0.4439  0.2846  11.00000  0.05    1.88 
Q14   1   0.3263  0.4503  0.5139  11.00000  0.05    1.79 
Q15   1   0.1673  0.2321  0.0804  11.00000  0.05    1.74 
Q16   1   0.6446 -0.0412  0.6804  11.00000  0.05    1.69 
Q17   1   0.4380 -0.0050  0.8631  11.00000  0.05    1.67 
Q18   1   0.6615 -0.0089  0.6212  11.00000  0.05    1.66 
Q19   1   0.5173 -0.0102  0.7826  11.00000  0.05    1.64 
Q20   1   0.6425  0.0547  0.7539  11.00000  0.05    1.64 
;
_shelx_res_checksum              24901

_shelx_fab_file                  
; 
    1    0    0    128.46      0.00 
    2    0    0     51.98      0.00 
    3    0    0      8.37      0.00 
    4    0    0      1.06      0.00 
    5    0    0     -0.49      0.00 
    6    0    0     -3.19      0.00 
    7    0    0     -0.53      0.00 
    8    0    0      4.41      0.00 
    9    0    0      6.38      0.00 
   10    0    0      4.26      0.00 
   11    0    0     -0.67      0.00 
   12    0    0     -3.61      0.00 
   13    0    0     -1.75      0.00 
   14    0    0      0.39      0.00 
   15    0    0     -0.61      0.00 
   16    0    0     -1.60      0.00 
  -16    1    0      1.75      0.00 
  -15    1    0      1.59      0.00 
  -14    1    0      2.44      0.00 
  -13    1    0      2.31      0.00 
  -12    1    0     -0.70      0.00 
  -11    1    0     -3.30      0.00 
  -10    1    0     -2.90      0.00 
   -9    1    0     -0.31      0.00 
   -8    1    0      3.72      0.00 
   -7    1    0      5.38      0.00 
   -6    1    0      0.70      0.00 
   -5    1    0     -4.42      0.00 
   -4    1    0     -7.98      0.00 
   -3    1    0    -24.76      0.00 
   -2    1    0    -52.34      0.00 
   -1    1    0    -52.31      0.00 
    0    1    0     -8.42      0.00 
    1    1    0     35.87      0.00 
    2    1    0     39.70      0.00 
    3    1    0     18.20      0.00 
    4    1    0      2.81      0.00 
    5    1    0     -2.66      0.00 
    6    1    0     -5.69      0.00 
    7    1    0     -6.24      0.00 
    8    1    0     -4.75      0.00 
    9    1    0     -3.90      0.00 
   10    1    0     -3.12      0.00 
   11    1    0     -2.12      0.00 
   12    1    0     -2.21      0.00 
   13    1    0     -2.28      0.00 
   14    1    0     -0.96      0.00 
   15    1    0      0.37      0.00 
   16    1    0      0.55      0.00 
  -15    2    0     -0.27      0.00 
  -14    2    0      2.10      0.00 
  -13    2    0      3.79      0.00 
  -12    2    0      1.40      0.00 
  -11    2    0     -2.27      0.00 
  -10    2    0     -2.16      0.00 
   -9    2    0     -0.50      0.00 
   -8    2    0     -0.96      0.00 
   -7    2    0     -0.96      0.00 
   -6    2    0      1.01      0.00 
   -5    2    0      2.95      0.00 
   -4    2    0      6.30      0.00 
   -3    2    0     10.22      0.00 
   -2    2    0      6.95      0.00 
   -1    2    0     -1.98      0.00 
    0    2    0     -2.16      0.00 
    1    2    0      9.14      0.00 
    2    2    0     17.39      0.00 
    3    2    0     15.60      0.00 
    4    2    0     10.92      0.00 
    5    2    0      6.99      0.00 
    6    2    0      1.58      0.00 
    7    2    0     -2.41      0.00 
    8    2    0     -0.42      0.00 
    9    2    0      4.49      0.00 
   10    2    0      5.78      0.00 
   11    2    0      2.73      0.00 
   12    2    0     -0.19      0.00 
   13    2    0     -0.33      0.00 
   14    2    0      0.45      0.00 
   15    2    0     -0.21      0.00 
   16    2    0     -1.59      0.00 
  -15    3    0     -4.62      0.00 
  -14    3    0     -5.24      0.00 
  -13    3    0     -2.00      0.00 
  -12    3    0      1.86      0.00 
  -11    3    0      1.89      0.00 
  -10    3    0      0.13      0.00 
   -9    3    0      0.91      0.00 
   -8    3    0      2.84      0.00 
   -7    3    0      1.64      0.00 
   -6    3    0     -2.35      0.00 
   -5    3    0     -3.87      0.00 
   -4    3    0      0.22      0.00 
   -3    3    0      5.12      0.00 
   -2    3    0      3.42      0.00 
    0    3    0     -5.78      0.00 
    1    3    0     -1.32      0.00 
    2    3    0      3.89      0.00 
    3    3    0      5.42      0.00 
    4    3    0      4.92      0.00 
    5    3    0      4.46      0.00 
    6    3    0      3.30      0.00 
    7    3    0      0.15      0.00 
    8    3    0     -3.60      0.00 
    9    3    0     -4.42      0.00 
   10    3    0     -2.12      0.00 
   11    3    0     -1.27      0.00 
   12    3    0     -3.73      0.00 
   13    3    0     -5.20      0.00 
   14    3    0     -2.66      0.00 
   15    3    0      1.02      0.00 
   16    3    0      2.36      0.00 
  -15    4    0      2.15      0.00 
  -14    4    0      2.17      0.00 
  -13    4    0      1.20      0.00 
  -12    4    0      0.02      0.00 
  -11    4    0      0.01      0.00 
  -10    4    0      1.86      0.00 
   -9    4    0      3.90      0.00 
   -8    4    0      4.54      0.00 
   -7    4    0      4.75      0.00 
   -6    4    0      4.51      0.00 
   -5    4    0      2.34      0.00 
   -4    4    0      0.52      0.00 
   -3    4    0      1.10      0.00 
   -2    4    0     -0.30      0.00 
   -1    4    0     -5.40      0.00 
    0    4    0     -6.90      0.00 
    1    4    0     -1.91      0.00 
    2    4    0      2.25      0.00 
    3    4    0      1.78      0.00 
    4    4    0      0.76      0.00 
    5    4    0      0.88      0.00 
    6    4    0      0.72      0.00 
    7    4    0      0.81      0.00 
    8    4    0      1.36      0.00 
    9    4    0      1.45      0.00 
   10    4    0      2.18      0.00 
   11    4    0      3.77      0.00 
   12    4    0      3.42      0.00 
   13    4    0      0.52      0.00 
   14    4    0     -1.72      0.00 
   15    4    0     -1.62      0.00 
  -15    5    0     -0.11      0.00 
  -14    5    0      0.97      0.00 
  -13    5    0      4.14      0.00 
  -12    5    0      5.87      0.00 
  -11    5    0      2.48      0.00 
  -10    5    0     -2.21      0.00 
   -9    5    0     -2.37      0.00 
   -8    5    0     -0.13      0.00 
   -7    5    0     -0.55      0.00 
   -6    5    0     -3.00      0.00 
   -5    5    0     -4.95      0.00 
   -4    5    0     -5.14      0.00 
   -3    5    0     -1.93      0.00 
   -2    5    0      2.17      0.00 
   -1    5    0      0.90      0.00 
    0    5    0     -3.94      0.00 
    1    5    0     -4.08      0.00 
    2    5    0     -0.18      0.00 
    3    5    0      0.12      0.00 
    4    5    0     -3.22      0.00 
    5    5    0     -4.61      0.00 
    6    5    0     -3.10      0.00 
    7    5    0     -1.12      0.00 
    8    5    0     -0.04      0.00 
    9    5    0     -0.61      0.00 
   10    5    0     -2.32      0.00 
   11    5    0     -3.22      0.00 
   12    5    0     -2.96      0.00 
   13    5    0     -2.75      0.00 
   14    5    0     -2.67      0.00 
   15    5    0     -2.01      0.00 
  -15    6    0      1.28      0.00 
  -14    6    0     -0.55      0.00 
  -13    6    0     -1.90      0.00 
  -12    6    0      0.52      0.00 
  -11    6    0      3.87      0.00 
  -10    6    0      3.35      0.00 
   -9    6    0      0.95      0.00 
   -8    6    0      1.09      0.00 
   -7    6    0      2.92      0.00 
   -6    6    0      3.89      0.00 
   -5    6    0      4.01      0.00 
   -4    6    0      3.15      0.00 
   -3    6    0      1.48      0.00 
   -1    6    0      1.92      0.00 
    0    6    0      0.70      0.00 
    1    6    0     -2.16      0.00 
    2    6    0     -2.67      0.00 
    3    6    0     -0.03      0.00 
    4    6    0      2.88      0.00 
    5    6    0      4.11      0.00 
    6    6    0      4.01      0.00 
    7    6    0      3.54      0.00 
    8    6    0      2.90      0.00 
    9    6    0      1.82      0.00 
   10    6    0      0.87      0.00 
   11    6    0      0.98      0.00 
   12    6    0      1.84      0.00 
   13    6    0      2.45      0.00 
   14    6    0      2.38      0.00 
   15    6    0      1.42      0.00 
  -14    7    0      0.49      0.00 
  -13    7    0      0.42      0.00 
  -12    7    0      0.30      0.00 
  -11    7    0      1.12      0.00 
  -10    7    0      1.60      0.00 
   -9    7    0      0.72      0.00 
   -8    7    0      0.07      0.00 
   -7    7    0      0.73      0.00 
   -6    7    0      1.21      0.00 
   -5    7    0      0.84      0.00 
   -4    7    0      1.01      0.00 
   -3    7    0      2.00      0.00 
   -2    7    0      2.38      0.00 
   -1    7    0      2.29      0.00 
    0    7    0      3.34      0.00 
    1    7    0      4.29      0.00 
    2    7    0      1.57      0.00 
    3    7    0     -4.35      0.00 
    4    7    0     -8.27      0.00 
    5    7    0     -7.69      0.00 
    6    7    0     -5.04      0.00 
    7    7    0     -2.28      0.00 
    8    7    0      0.33      0.00 
    9    7    0      1.43      0.00 
   10    7    0      0.17      0.00 
   11    7    0     -2.00      0.00 
   12    7    0     -3.88      0.00 
   13    7    0     -5.02      0.00 
   14    7    0     -4.00      0.00 
   15    7    0     -0.95      0.00 
  -14    8    0      0.61      0.00 
  -13    8    0     -0.35      0.00 
  -12    8    0     -0.41      0.00 
  -11    8    0      0.97      0.00 
  -10    8    0      2.70      0.00 
   -9    8    0      3.34      0.00 
   -8    8    0      2.53      0.00 
   -7    8    0      1.32      0.00 
   -6    8    0      0.86      0.00 
   -5    8    0      0.60      0.00 
   -4    8    0     -0.29      0.00 
   -3    8    0     -0.23      0.00 
   -1    8    0      4.29      0.00 
    0    8    0      4.03      0.00 
    1    8    0      3.77      0.00 
    2    8    0      4.55      0.00 
    3    8    0      3.41      0.00 
    4    8    0      0.15      0.00 
    5    8    0     -1.94      0.00 
    6    8    0     -2.68      0.00 
    7    8    0     -3.78      0.00 
    8    8    0     -4.18      0.00 
    9    8    0     -3.08      0.00 
   10    8    0     -2.18      0.00 
   11    8    0     -1.84      0.00 
   12    8    0     -1.08      0.00 
   13    8    0     -0.75      0.00 
   14    8    0     -1.53      0.00 
   15    8    0     -1.90      0.00 
  -13    9    0      0.64      0.00 
  -12    9    0      1.88      0.00 
  -11    9    0      2.11      0.00 
  -10    9    0      1.11      0.00 
   -9    9    0      0.54      0.00 
   -8    9    0      1.82      0.00 
   -7    9    0      3.40      0.00 
   -6    9    0      3.66      0.00 
   -5    9    0      3.66      0.00 
   -4    9    0      3.51      0.00 
   -3    9    0      1.36      0.00 
   -2    9    0     -1.61      0.00 
   -1    9    0     -2.13      0.00 
    0    9    0     -0.04      0.00 
    1    9    0      2.99      0.00 
    2    9    0      5.96      0.00 
    3    9    0      6.37      0.00 
    4    9    0      2.54      0.00 
    5    9    0     -2.01      0.00 
    6    9    0     -3.42      0.00 
    7    9    0     -2.94      0.00 
    8    9    0     -2.58      0.00 
    9    9    0     -1.79      0.00 
   10    9    0     -0.90      0.00 
   11    9    0     -1.51      0.00 
   12    9    0     -3.34      0.00 
   13    9    0     -4.62      0.00 
   14    9    0     -4.27      0.00 
  -13   10    0     -2.86      0.00 
  -12   10    0     -2.69      0.00 
  -11   10    0     -0.22      0.00 
  -10   10    0      2.00      0.00 
   -9   10    0      1.88      0.00 
   -8   10    0      1.24      0.00 
   -7   10    0      2.17      0.00 
   -6   10    0      2.91      0.00 
   -5   10    0      1.96      0.00 
   -4   10    0      1.22      0.00 
   -3   10    0      1.80      0.00 
   -1   10    0      2.29      0.00 
    0   10    0      2.00      0.00 
    1   10    0      1.33      0.00 
    2   10    0      1.48      0.00 
    3   10    0      3.34      0.00 
    4   10    0      4.47      0.00 
    5   10    0      2.72      0.00 
    6   10    0      0.15      0.00 
    7   10    0     -0.80      0.00 
    8   10    0     -0.65      0.00 
    9   10    0     -0.56      0.00 
   10   10    0     -0.59      0.00 
   11   10    0     -0.57      0.00 
   12   10    0     -0.41      0.00 
   13   10    0     -0.22      0.00 
   14   10    0     -0.32      0.00 
  -12   11    0      2.26      0.00 
  -11   11    0      2.46      0.00 
  -10   11    0      2.98      0.00 
   -9   11    0      3.41      0.00 
   -8   11    0      3.40      0.00 
   -7   11    0      3.64      0.00 
   -6   11    0      4.05      0.00 
   -5   11    0      3.70      0.00 
   -4   11    0      3.04      0.00 
   -3   11    0      2.63      0.00 
   -2   11    0      1.22      0.00 
   -1   11    0     -1.19      0.00 
    0   11    0     -2.07      0.00 
    1   11    0     -0.87      0.00 
    2   11    0      0.25      0.00 
    3   11    0      0.36      0.00 
    4   11    0      0.16      0.00 
    5   11    0     -0.29      0.00 
    6   11    0     -1.01      0.00 
    7   11    0     -1.49      0.00 
    8   11    0     -1.89      0.00 
    9   11    0     -2.39      0.00 
   10   11    0     -2.14      0.00 
   11   11    0     -1.05      0.00 
   12   11    0     -0.72      0.00 
   13   11    0     -1.98      0.00 
  -12   12    0      0.48      0.00 
  -11   12    0      1.49      0.00 
  -10   12    0      0.73      0.00 
   -9   12    0     -1.70      0.00 
   -8   12    0     -3.69      0.00 
   -7   12    0     -3.09      0.00 
   -6   12    0     -0.86      0.00 
   -5   12    0     -0.19      0.00 
   -4   12    0     -1.32      0.00 
   -3   12    0     -1.10      0.00 
   -2   12    0      1.00      0.00 
   -1   12    0      1.88      0.00 
    0   12    0      0.46      0.00 
    1   12    0     -1.25      0.00 
    2   12    0     -1.89      0.00 
    3   12    0     -1.46      0.00 
    4   12    0     -0.22      0.00 
    5   12    0      0.69      0.00 
    6   12    0      0.29      0.00 
    7   12    0     -0.01      0.00 
    8   12    0      1.06      0.00 
    9   12    0      1.71      0.00 
   10   12    0      0.37      0.00 
   11   12    0     -0.73      0.00 
   12   12    0      0.55      0.00 
   13   12    0      2.20      0.00 
  -11   13    0      2.44      0.00 
  -10   13    0      5.79      0.00 
   -9   13    0      7.35      0.00 
   -8   13    0      6.04      0.00 
   -7   13    0      4.07      0.00 
   -6   13    0      3.99      0.00 
   -5   13    0      4.56      0.00 
   -4   13    0      3.08      0.00 
   -3   13    0      0.49      0.00 
   -2   13    0     -0.56      0.00 
   -1   13    0     -0.30      0.00 
    0   13    0      0.02      0.00 
    1   13    0      0.63      0.00 
    2   13    0      1.08      0.00 
    3   13    0      0.18      0.00 
    4   13    0     -0.89      0.00 
    5   13    0     -0.42      0.00 
    6   13    0     -0.16      0.00 
    7   13    0     -2.20      0.00 
    8   13    0     -4.46      0.00 
    9   13    0     -4.04      0.00 
   10   13    0     -2.13      0.00 
   11   13    0     -1.05      0.00 
   12   13    0     -0.32      0.00 
  -10   14    0     -1.22      0.00 
   -9   14    0     -1.23      0.00 
   -8   14    0     -2.19      0.00 
   -7   14    0     -3.31      0.00 
   -6   14    0     -2.52      0.00 
   -5   14    0     -0.04      0.00 
   -4   14    0      1.13      0.00 
   -3   14    0      0.39      0.00 
   -2   14    0      0.33      0.00 
   -1   14    0      1.11      0.00 
    0   14    0      0.41      0.00 
    1   14    0     -1.06      0.00 
    2   14    0     -0.87      0.00 
    3   14    0     -0.02      0.00 
    4   14    0     -0.59      0.00 
    5   14    0     -1.44      0.00 
    6   14    0     -0.95      0.00 
    7   14    0     -0.42      0.00 
    8   14    0     -1.08      0.00 
    9   14    0     -1.63      0.00 
   10   14    0     -1.23      0.00 
   11   14    0     -1.17      0.00 
   -9   15    0      4.92      0.00 
   -8   15    0      6.62      0.00 
   -7   15    0      5.00      0.00 
   -6   15    0      2.41      0.00 
   -5   15    0      2.32      0.00 
   -4   15    0      3.23      0.00 
   -3   15    0      1.51      0.00 
   -2   15    0     -1.32      0.00 
   -1   15    0     -1.48      0.00 
    0   15    0      0.09      0.00 
    1   15    0      0.44      0.00 
    2   15    0     -0.19      0.00 
    3   15    0     -0.74      0.00 
    4   15    0     -1.90      0.00 
    5   15    0     -3.48      0.00 
    6   15    0     -3.98      0.00 
    7   15    0     -3.40      0.00 
    8   15    0     -3.18      0.00 
    9   15    0     -3.56      0.00 
   10   15    0     -3.36      0.00 
   -8   16    0     -2.03      0.00 
   -7   16    0     -0.28      0.00 
   -6   16    0     -1.29      0.00 
   -5   16    0     -3.15      0.00 
   -4   16    0     -2.29      0.00 
   -3   16    0      0.20      0.00 
   -2   16    0      1.34      0.00 
   -1   16    0      1.16      0.00 
    0   16    0      0.51      0.00 
    1   16    0     -0.80      0.00 
    2   16    0     -1.72      0.00 
    3   16    0     -1.14      0.00 
    4   16    0     -0.49      0.00 
    5   16    0     -1.17      0.00 
    6   16    0     -2.16      0.00 
    7   16    0     -2.09      0.00 
    8   16    0     -0.81      0.00 
    9   16    0      0.95      0.00 
   -6   17    0      4.05      0.00 
   -5   17    0      4.33      0.00 
   -4   17    0      3.21      0.00 
   -3   17    0      1.33      0.00 
   -2   17    0     -0.88      0.00 
   -1   17    0     -1.59      0.00 
    0   17    0     -0.06      0.00 
    1   17    0      1.26      0.00 
    2   17    0      0.64      0.00 
    3   17    0     -0.56      0.00 
    4   17    0     -1.25      0.00 
    5   17    0     -1.64      0.00 
    6   17    0     -1.45      0.00 
    7   17    0     -1.07      0.00 
    8   17    0     -1.74      0.00 
   -4   18    0     -4.00      0.00 
   -3   18    0     -2.59      0.00 
   -2   18    0     -1.83      0.00 
   -1   18    0     -2.83      0.00 
    0   18    0     -4.12      0.00 
    1   18    0     -4.89      0.00 
    2   18    0     -5.22      0.00 
    3   18    0     -4.53      0.00 
    4   18    0     -3.39      0.00 
    5   18    0     -3.62      0.00 
    6   18    0     -4.61      0.00 
   -1   19    0     -0.12      0.00 
    0   19    0      0.77      0.00 
    1   19    0      1.86      0.00 
    2   19    0      1.17      0.00 
    3   19    0     -0.23      0.00 
   -2  -19    1      0.46      0.00 
   -1  -19    1      1.61      0.00 
    0  -19    1      1.10      0.00 
    1  -19    1     -0.11      0.00 
   -5  -18    1     -2.38      0.00 
   -4  -18    1     -0.82      0.00 
   -3  -18    1     -1.20      0.00 
   -2  -18    1     -2.01      0.00 
   -1  -18    1     -1.91      0.00 
    0  -18    1     -1.41      0.00 
    1  -18    1     -0.49      0.00 
    2  -18    1      0.59      0.00 
    3  -18    1     -0.04      0.00 
    4  -18    1     -2.19      0.00 
    5  -18    1     -3.12      0.00 
   -7  -17    1     -2.90      0.00 
   -6  -17    1     -2.88      0.00 
   -5  -17    1     -2.50      0.00 
   -4  -17    1     -1.50      0.00 
   -3  -17    1     -0.59      0.00 
   -2  -17    1      0.30      0.00 
   -1  -17    1      1.07      0.00 
    0  -17    1      0.34      0.00 
    1  -17    1     -1.19      0.00 
    2  -17    1     -0.89      0.00 
    3  -17    1      0.94      0.00 
    4  -17    1      2.19      0.00 
    5  -17    1      3.44      0.00 
    6  -17    1      4.98      0.00 
   -9  -16    1      2.32      0.00 
   -8  -16    1      1.05      0.00 
   -7  -16    1     -0.93      0.00 
   -6  -16    1     -1.79      0.00 
   -5  -16    1     -0.75      0.00 
   -4  -16    1      0.97      0.00 
   -3  -16    1      1.46      0.00 
   -2  -16    1      0.93      0.00 
   -1  -16    1      0.92      0.00 
    0  -16    1      1.07      0.00 
    1  -16    1      0.77      0.00 
    2  -16    1      1.42      0.00 
    3  -16    1      2.37      0.00 
    4  -16    1      0.45      0.00 
    5  -16    1     -2.91      0.00 
    6  -16    1     -2.66      0.00 
    7  -16    1      0.15      0.00 
    8  -16    1      0.11      0.00 
  -10  -15    1     -1.64      0.00 
   -9  -15    1     -2.68      0.00 
   -8  -15    1     -2.34      0.00 
   -7  -15    1     -1.97      0.00 
   -6  -15    1     -2.77      0.00 
   -5  -15    1     -3.13      0.00 
   -4  -15    1     -1.60      0.00 
   -3  -15    1      0.31      0.00 
   -2  -15    1      1.12      0.00 
   -1  -15    1      1.51      0.00 
    0  -15    1      1.19      0.00 
    1  -15    1     -1.06      0.00 
    2  -15    1     -2.72      0.00 
    3  -15    1     -0.26      0.00 
    4  -15    1      3.37      0.00 
    5  -15    1      3.07      0.00 
    6  -15    1      1.03      0.00 
    7  -15    1      2.38      0.00 
    8  -15    1      5.64      0.00 
    9  -15    1      6.08      0.00 
  -11  -14    1     -0.75      0.00 
  -10  -14    1      1.20      0.00 
   -9  -14    1      2.01      0.00 
   -8  -14    1      2.36      0.00 
   -7  -14    1      3.51      0.00 
   -6  -14    1      3.79      0.00 
   -5  -14    1      2.39      0.00 
   -4  -14    1      1.57      0.00 
   -3  -14    1      2.14      0.00 
   -2  -14    1      2.28      0.00 
   -1  -14    1      1.87      0.00 
    0  -14    1      2.19      0.00 
    1  -14    1      2.25      0.00 
    2  -14    1      1.03      0.00 
    3  -14    1      0.66      0.00 
    4  -14    1      2.19      0.00 
    5  -14    1      2.59      0.00 
    6  -14    1      0.36      0.00 
    7  -14    1     -1.48      0.00 
    8  -14    1     -1.02      0.00 
    9  -14    1     -0.07      0.00 
   10  -14    1     -0.15      0.00 
  -12  -13    1      0.13      0.00 
  -11  -13    1     -1.76      0.00 
  -10  -13    1     -2.05      0.00 
   -9  -13    1     -1.99      0.00 
   -8  -13    1     -2.81      0.00 
   -7  -13    1     -2.65      0.00 
   -6  -13    1     -1.00      0.00 
   -5  -13    1     -0.30      0.00 
   -4  -13    1     -1.10      0.00 
   -3  -13    1     -1.36      0.00 
   -2  -13    1     -0.44      0.00 
   -1  -13    1      0.61      0.00 
    0  -13    1      0.99      0.00 
    1  -13    1      0.06      0.00 
    2  -13    1     -1.81      0.00 
    3  -13    1     -1.99      0.00 
    4  -13    1      0.81      0.00 
    5  -13    1      3.44      0.00 
    6  -13    1      3.19      0.00 
    7  -13    1      2.42      0.00 
    8  -13    1      4.01      0.00 
    9  -13    1      6.38      0.00 
   10  -13    1      6.43      0.00 
   11  -13    1      3.85      0.00 
  -12  -12    1      1.62      0.00 
  -11  -12    1     -0.09      0.00 
  -10  -12    1     -0.24      0.00 
   -9  -12    1      2.06      0.00 
   -8  -12    1      3.91      0.00 
   -7  -12    1      3.68      0.00 
   -6  -12    1      2.81      0.00 
   -5  -12    1      2.51      0.00 
   -4  -12    1      2.25      0.00 
   -3  -12    1      1.28      0.00 
   -2  -12    1     -0.32      0.00 
   -1  -12    1     -0.90      0.00 
    0  -12    1      1.24      0.00 
    1  -12    1      4.25      0.00 
    2  -12    1      3.90      0.00 
    3  -12    1      0.55      0.00 
    4  -12    1     -0.63      0.00 
    5  -12    1      1.76      0.00 
    6  -12    1      3.39      0.00 
    7  -12    1      2.05      0.00 
    8  -12    1      0.42      0.00 
    9  -12    1      0.62      0.00 
   10  -12    1      1.81      0.00 
   11  -12    1      2.60      0.00 
   12  -12    1      2.12      0.00 
  -13  -11    1     -2.75      0.00 
  -12  -11    1     -1.43      0.00 
  -11  -11    1     -0.78      0.00 
  -10  -11    1     -1.18      0.00 
   -9  -11    1     -1.95      0.00 
   -8  -11    1     -2.31      0.00 
   -7  -11    1     -1.71      0.00 
   -6  -11    1     -0.49      0.00 
   -5  -11    1      0.33      0.00 
   -4  -11    1      0.72      0.00 
   -3  -11    1      1.57      0.00 
   -2  -11    1      2.24      0.00 
   -1  -11    1      0.92      0.00 
    0  -11    1     -1.47      0.00 
    1  -11    1     -1.66      0.00 
    2  -11    1      0.58      0.00 
    3  -11    1      2.18      0.00 
    4  -11    1      2.52      0.00 
    5  -11    1      3.45      0.00 
    6  -11    1      4.42      0.00 
    7  -11    1      3.85      0.00 
    8  -11    1      2.81      0.00 
    9  -11    1      2.39      0.00 
   10  -11    1      1.55      0.00 
   11  -11    1      0.29      0.00 
   12  -11    1      0.10      0.00 
   13  -11    1      0.56      0.00 
  -13  -10    1     -1.29      0.00 
  -12  -10    1     -0.31      0.00 
  -11  -10    1     -0.27      0.00 
  -10  -10    1     -0.06      0.00 
   -9  -10    1      0.75      0.00 
   -8  -10    1      0.59      0.00 
   -7  -10    1     -0.60      0.00 
   -6  -10    1     -0.42      0.00 
   -5  -10    1      2.12      0.00 
   -4  -10    1      4.78      0.00 
   -3  -10    1      5.14      0.00 
   -2  -10    1      3.75      0.00 
   -1  -10    1      2.86      0.00 
    0  -10    1      3.10      0.00 
    1  -10    1      3.47      0.00 
    2  -10    1      3.08      0.00 
    3  -10    1      1.62      0.00 
    4  -10    1      0.12      0.00 
    5  -10    1      0.84      0.00 
    6  -10    1      3.46      0.00 
    7  -10    1      4.44      0.00 
    8  -10    1      3.12      0.00 
    9  -10    1      2.73      0.00 
   10  -10    1      3.45      0.00 
   11  -10    1      2.04      0.00 
   12  -10    1     -1.25      0.00 
   13  -10    1     -2.72      0.00 
  -14   -9    1     -2.67      0.00 
  -13   -9    1     -4.73      0.00 
  -12   -9    1     -4.27      0.00 
  -11   -9    1     -2.95      0.00 
  -10   -9    1     -2.00      0.00 
   -9   -9    1     -0.97      0.00 
   -8   -9    1     -0.22      0.00 
   -7   -9    1     -0.92      0.00 
   -6   -9    1     -2.89      0.00 
   -5   -9    1     -3.93      0.00 
   -4   -9    1     -1.66      0.00 
   -3   -9    1      2.93      0.00 
   -2   -9    1      5.53      0.00 
   -1   -9    1      3.91      0.00 
    0   -9    1      0.58      0.00 
    1   -9    1     -1.24      0.00 
    2   -9    1     -0.78      0.00 
    3   -9    1      0.79      0.00 
    4   -9    1      1.62      0.00 
    5   -9    1      1.32      0.00 
    6   -9    1      1.61      0.00 
    7   -9    1      2.61      0.00 
    8   -9    1      1.93      0.00 
    9   -9    1     -0.31      0.00 
   10   -9    1     -0.89      0.00 
   11   -9    1      0.78      0.00 
   12   -9    1      1.83      0.00 
   13   -9    1      0.91      0.00 
   14   -9    1     -0.52      0.00 
  -14   -8    1     -0.23      0.00 
  -13   -8    1     -0.04      0.00 
  -12   -8    1      0.41      0.00 
  -11   -8    1     -0.48      0.00 
  -10   -8    1     -2.58      0.00 
   -9   -8    1     -3.67      0.00 
   -8   -8    1     -2.86      0.00 
   -7   -8    1     -1.17      0.00 
   -6   -8    1      0.03      0.00 
   -5   -8    1     -0.03      0.00 
   -4   -8    1     -0.16      0.00 
   -3   -8    1      1.84      0.00 
   -1   -8    1      5.76      0.00 
    0   -8    1      4.15      0.00 
    1   -8    1      3.02      0.00 
    2   -8    1      2.95      0.00 
    3   -8    1      2.50      0.00 
    4   -8    1      1.72      0.00 
    5   -8    1      1.41      0.00 
    6   -8    1      1.41      0.00 
    7   -8    1      1.56      0.00 
    8   -8    1      2.21      0.00 
    9   -8    1      2.93      0.00 
   10   -8    1      2.77      0.00 
   11   -8    1      1.57      0.00 
   12   -8    1      0.30      0.00 
   13   -8    1     -0.08      0.00 
   14   -8    1      0.34      0.00 
  -14   -7    1     -0.68      0.00 
  -13   -7    1     -3.13      0.00 
  -12   -7    1     -3.05      0.00 
  -11   -7    1     -0.62      0.00 
  -10   -7    1      1.64      0.00 
   -9   -7    1      2.59      0.00 
   -8   -7    1      2.23      0.00 
   -7   -7    1      0.64      0.00 
   -6   -7    1     -1.72      0.00 
   -5   -7    1     -4.52      0.00 
   -4   -7    1     -6.85      0.00 
   -3   -7    1     -5.96      0.00 
   -2   -7    1     -0.44      0.00 
   -1   -7    1      5.69      0.00 
    0   -7    1      7.04      0.00 
    1   -7    1      3.91      0.00 
    2   -7    1      0.93      0.00 
    3   -7    1     -0.02      0.00 
    4   -7    1     -0.86      0.00 
    5   -7    1     -2.16      0.00 
    6   -7    1     -2.13      0.00 
    7   -7    1     -1.04      0.00 
    8   -7    1     -1.27      0.00 
    9   -7    1     -2.60      0.00 
   10   -7    1     -2.63      0.00 
   11   -7    1     -1.33      0.00 
   12   -7    1     -0.48      0.00 
   13   -7    1     -0.17      0.00 
   14   -7    1      0.31      0.00 
   15   -7    1      0.49      0.00 
  -15   -6    1      0.20      0.00 
  -14   -6    1      1.92      0.00 
  -13   -6    1      2.35      0.00 
  -12   -6    1      1.66      0.00 
  -11   -6    1      0.95      0.00 
  -10   -6    1      1.00      0.00 
   -9   -6    1      2.35      0.00 
   -8   -6    1      4.26      0.00 
   -7   -6    1      5.19      0.00 
   -6   -6    1      4.98      0.00 
   -5   -6    1      4.37      0.00 
   -4   -6    1      3.03      0.00 
   -3   -6    1      0.54      0.00 
   -2   -6    1     -1.95      0.00 
   -1   -6    1     -2.13      0.00 
    0   -6    1      0.68      0.00 
    1   -6    1      3.33      0.00 
    2   -6    1      2.56      0.00 
    3   -6    1      0.56      0.00 
    4   -6    1      1.16      0.00 
    5   -6    1      3.04      0.00 
    6   -6    1      3.27      0.00 
    7   -6    1      2.75      0.00 
    8   -6    1      2.72      0.00 
    9   -6    1      2.23      0.00 
   10   -6    1      1.66      0.00 
   11   -6    1      1.91      0.00 
   12   -6    1      1.53      0.00 
   13   -6    1      0.05      0.00 
   14   -6    1     -0.29      0.00 
   15   -6    1      1.07      0.00 
  -15   -5    1      0.11      0.00 
  -14   -5    1     -0.17      0.00 
  -13   -5    1     -0.65      0.00 
  -12   -5    1     -0.84      0.00 
  -11   -5    1     -0.99      0.00 
  -10   -5    1     -1.90      0.00 
   -9   -5    1     -2.64      0.00 
   -8   -5    1     -1.83      0.00 
   -7   -5    1     -0.28      0.00 
   -6   -5    1      0.55      0.00 
   -5   -5    1      0.17      0.00 
   -4   -5    1     -0.63      0.00 
   -3   -5    1      0.05      0.00 
   -2   -5    1      1.98      0.00 
   -1   -5    1      1.61      0.00 
    0   -5    1     -0.94      0.00 
    1   -5    1     -0.63      0.00 
    2   -5    1      2.21      0.00 
    3   -5    1      1.26      0.00 
    4   -5    1     -3.58      0.00 
    5   -5    1     -6.07      0.00 
    6   -5    1     -4.56      0.00 
    7   -5    1     -2.36      0.00 
    8   -5    1     -1.40      0.00 
    9   -5    1     -1.87      0.00 
   10   -5    1     -2.80      0.00 
   11   -5    1     -1.87      0.00 
   12   -5    1      0.81      0.00 
   13   -5    1      1.77      0.00 
   14   -5    1     -0.11      0.00 
   15   -5    1     -1.93      0.00 
  -15   -4    1     -1.45      0.00 
  -14   -4    1     -1.18      0.00 
  -13   -4    1     -0.14      0.00 
  -12   -4    1      1.59      0.00 
  -11   -4    1      3.81      0.00 
  -10   -4    1      4.72      0.00 
   -9   -4    1      3.35      0.00 
   -8   -4    1      1.20      0.00 
   -7   -4    1     -0.28      0.00 
   -6   -4    1     -0.23      0.00 
   -5   -4    1      1.68      0.00 
   -4   -4    1      2.99      0.00 
   -3   -4    1      1.51      0.00 
   -2   -4    1      0.85      0.00 
   -1   -4    1      4.66      0.00 
    0   -4    1      9.07      0.00 
    1   -4    1      9.26      0.00 
    2   -4    1      6.71      0.00 
    3   -4    1      4.32      0.00 
    4   -4    1      2.48      0.00 
    5   -4    1      2.13      0.00 
    6   -4    1      3.82      0.00 
    7   -4    1      5.08      0.00 
    8   -4    1      4.16      0.00 
    9   -4    1      2.83      0.00 
   10   -4    1      2.41      0.00 
   11   -4    1      1.60      0.00 
   12   -4    1     -0.08      0.00 
   13   -4    1     -0.71      0.00 
   14   -4    1      0.54      0.00 
   15   -4    1      1.63      0.00 
  -15   -3    1      2.00      0.00 
  -14   -3    1      0.50      0.00 
  -13   -3    1     -1.00      0.00 
  -12   -3    1     -1.21      0.00 
  -11   -3    1      0.01      0.00 
  -10   -3    1      0.66      0.00 
   -9   -3    1     -0.74      0.00 
   -8   -3    1     -1.63      0.00 
   -7   -3    1      0.58      0.00 
   -6   -3    1      3.55      0.00 
   -5   -3    1      4.78      0.00 
   -4   -3    1      6.10      0.00 
   -3   -3    1      7.18      0.00 
   -2   -3    1      2.31      0.00 
   -1   -3    1     -9.08      0.00 
    0   -3    1    -16.74      0.00 
    1   -3    1    -12.27      0.00 
    2   -3    1     -1.04      0.00 
    3   -3    1      5.33      0.00 
    4   -3    1      2.97      0.00 
    5   -3    1     -2.55      0.00 
    6   -3    1     -4.23      0.00 
    7   -3    1     -0.70      0.00 
    8   -3    1      2.51      0.00 
    9   -3    1      0.55      0.00 
   10   -3    1     -2.56      0.00 
   11   -3    1     -0.51      0.00 
   12   -3    1      3.16      0.00 
   13   -3    1      1.07      0.00 
   14   -3    1     -4.38      0.00 
   15   -3    1     -5.87      0.00 
   16   -3    1     -3.33      0.00 
  -15   -2    1     -1.27      0.00 
  -14   -2    1     -0.25      0.00 
  -13   -2    1     -0.09      0.00 
  -12   -2    1     -0.60      0.00 
  -11   -2    1      0.12      0.00 
  -10   -2    1      2.95      0.00 
   -9   -2    1      4.61      0.00 
   -8   -2    1      1.59      0.00 
   -7   -2    1     -2.92      0.00 
   -6   -2    1     -2.88      0.00 
   -5   -2    1      1.12      0.00 
   -4   -2    1      6.13      0.00 
   -3   -2    1     16.49      0.00 
   -2   -2    1     33.34      0.00 
   -1   -2    1     42.09      0.00 
    0   -2    1     31.18      0.00 
    1   -2    1     13.27      0.00 
    2   -2    1      6.29      0.00 
    3   -2    1      8.11      0.00 
    4   -2    1      8.35      0.00 
    5   -2    1      6.08      0.00 
    6   -2    1      3.14      0.00 
    7   -2    1     -0.47      0.00 
    8   -2    1     -1.83      0.00 
    9   -2    1     -1.09      0.00 
   10   -2    1     -3.75      0.00 
   11   -2    1     -7.92      0.00 
   12   -2    1     -5.61      0.00 
   13   -2    1      1.04      0.00 
   14   -2    1      3.39      0.00 
   15   -2    1      1.31      0.00 
   16   -2    1     -0.18      0.00 
  -15   -1    1      2.21      0.00 
  -14   -1    1      2.38      0.00 
  -13   -1    1      2.22      0.00 
  -12   -1    1      2.20      0.00 
  -11   -1    1      1.62      0.00 
  -10   -1    1      0.06      0.00 
   -9   -1    1     -0.73      0.00 
   -8   -1    1     -0.14      0.00 
   -7   -1    1     -0.86      0.00 
   -6   -1    1     -3.47      0.00 
   -5   -1    1     -5.53      0.00 
   -4   -1    1     -6.84      0.00 
   -3   -1    1     -3.58      0.00 
   -2   -1    1     13.37      0.00 
   -1   -1    1     35.11      0.00 
    0   -1    1     31.45      0.00 
    1   -1    1     -2.69      0.00 
    2   -1    1    -30.46      0.00 
    3   -1    1    -27.75      0.00 
    4   -1    1    -13.33      0.00 
    5   -1    1     -6.88      0.00 
    6   -1    1     -3.41      0.00 
    7   -1    1      1.69      0.00 
    8   -1    1      3.18      0.00 
    9   -1    1      1.21      0.00 
   10   -1    1     -0.89      0.00 
   11   -1    1     -3.75      0.00 
   12   -1    1     -5.51      0.00 
   13   -1    1     -3.29      0.00 
   14   -1    1     -0.28      0.00 
   15   -1    1      0.62      0.00 
   16   -1    1      1.36      0.00 
  -15    0    1     -1.91      0.00 
  -14    0    1     -0.57      0.00 
  -13    0    1     -0.30      0.00 
  -12    0    1     -1.85      0.00 
  -11    0    1     -2.00      0.00 
  -10    0    1      1.16      0.00 
   -9    0    1      4.94      0.00 
   -8    0    1      6.07      0.00 
   -7    0    1      3.70      0.00 
   -6    0    1      0.16      0.00 
   -5    0    1     -0.44      0.00 
   -4    0    1     -0.25      0.00 
   -3    0    1     -3.76      0.00 
   -2    0    1      4.46      0.00 
   -1    0    1     48.46      0.00 
    0    0    1    108.55      0.00 
    1    0    1    125.99      0.00 
    2    0    1     83.88      0.00 
    3    0    1     30.76      0.00 
    4    0    1      6.45      0.00 
    5    0    1      1.17      0.00 
    6    0    1     -3.05      0.00 
    7    0    1     -4.46      0.00 
    8    0    1      0.06      0.00 
    9    0    1      5.65      0.00 
   10    0    1      7.75      0.00 
   11    0    1      4.77      0.00 
   12    0    1     -0.66      0.00 
   13    0    1     -2.64      0.00 
   14    0    1     -0.84      0.00 
   15    0    1     -0.40      0.00 
   16    0    1     -1.78      0.00 
  -15    1    1      1.74      0.00 
  -14    1    1      2.71      0.00 
  -13    1    1      4.28      0.00 
  -12    1    1      4.66      0.00 
  -11    1    1      2.24      0.00 
  -10    1    1     -1.14      0.00 
   -9    1    1     -1.92      0.00 
   -8    1    1      1.44      0.00 
   -7    1    1      5.48      0.00 
   -6    1    1      4.39      0.00 
   -5    1    1     -0.35      0.00 
   -4    1    1     -2.26      0.00 
   -3    1    1     -8.24      0.00 
   -2    1    1    -31.84      0.00 
   -1    1    1    -58.37      0.00 
    0    1    1    -52.32      0.00 
    1    1    1    -11.94      0.00 
    2    1    1     23.36      0.00 
    3    1    1     28.68      0.00 
    4    1    1     17.21      0.00 
    5    1    1      6.91      0.00 
    6    1    1      0.15      0.00 
    7    1    1     -4.76      0.00 
    8    1    1     -7.12      0.00 
    9    1    1     -7.18      0.00 
   10    1    1     -5.90      0.00 
   11    1    1     -4.69      0.00 
   12    1    1     -5.08      0.00 
   13    1    1     -5.84      0.00 
   14    1    1     -4.71      0.00 
   15    1    1     -2.51      0.00 
   16    1    1     -1.10      0.00 
  -15    2    1     -2.23      0.00 
  -14    2    1     -0.94      0.00 
  -13    2    1      0.98      0.00 
  -12    2    1      2.09      0.00 
  -11    2    1      2.58      0.00 
  -10    2    1      3.27      0.00 
   -9    2    1      2.94      0.00 
   -8    2    1      0.86      0.00 
   -7    2    1     -0.27      0.00 
   -6    2    1      1.02      0.00 
   -5    2    1      2.12      0.00 
   -4    2    1      2.29      0.00 
   -3    2    1      2.89      0.00 
   -2    2    1      0.44      0.00 
   -1    2    1     -8.65      0.00 
    0    2    1    -18.40      0.00 
    1    2    1    -20.04      0.00 
    2    2    1    -13.38      0.00 
    3    2    1     -3.71      0.00 
    4    2    1      4.64      0.00 
    5    2    1      7.98      0.00 
    6    2    1      5.28      0.00 
    7    2    1      0.88      0.00 
    8    2    1     -0.11      0.00 
    9    2    1      2.77      0.00 
   10    2    1      6.17      0.00 
   11    2    1      6.24      0.00 
   12    2    1      2.79      0.00 
   13    2    1      0.19      0.00 
   14    2    1      0.80      0.00 
   15    2    1      1.43      0.00 
   16    2    1     -0.01      0.00 
  -15    3    1     -1.87      0.00 
  -14    3    1     -2.87      0.00 
  -13    3    1     -1.99      0.00 
  -12    3    1      0.03      0.00 
  -11    3    1      0.93      0.00 
  -10    3    1      1.23      0.00 
   -9    3    1      2.22      0.00 
   -8    3    1      2.65      0.00 
   -7    3    1      1.04      0.00 
   -6    3    1     -2.06      0.00 
   -5    3    1     -4.23      0.00 
   -4    3    1     -1.90      0.00 
   -3    3    1      3.67      0.00 
   -2    3    1      3.81      0.00 
   -1    3    1     -3.51      0.00 
    0    3    1     -6.62      0.00 
    1    3    1      0.24      0.00 
    2    3    1      6.16      0.00 
    3    3    1      3.95      0.00 
    4    3    1      0.72      0.00 
    5    3    1      1.54      0.00 
    6    3    1      2.47      0.00 
    7    3    1      1.02      0.00 
    8    3    1     -1.80      0.00 
    9    3    1     -4.79      0.00 
   10    3    1     -5.39      0.00 
   11    3    1     -3.31      0.00 
   12    3    1     -3.35      0.00 
   13    3    1     -6.43      0.00 
   14    3    1     -6.59      0.00 
   15    3    1     -2.14      0.00 
   16    3    1      1.56      0.00 
  -15    4    1      1.74      0.00 
  -14    4    1      2.10      0.00 
  -13    4    1      1.81      0.00 
  -12    4    1      1.33      0.00 
  -11    4    1      0.35      0.00 
  -10    4    1      0.20      0.00 
   -9    4    1      2.33      0.00 
   -8    4    1      4.49      0.00 
   -7    4    1      4.85      0.00 
   -6    4    1      4.79      0.00 
   -5    4    1      3.71      0.00 
   -4    4    1      0.80      0.00 
   -3    4    1     -0.22      0.00 
   -2    4    1     -0.33      0.00 
   -1    4    1     -7.45      0.00 
    0    4    1    -18.11      0.00 
    1    4    1    -17.99      0.00 
    2    4    1     -7.56      0.00 
    3    4    1     -1.33      0.00 
    4    4    1     -2.39      0.00 
    5    4    1     -2.84      0.00 
    6    4    1     -1.16      0.00 
    7    4    1      0.20      0.00 
    8    4    1      1.76      0.00 
    9    4    1      2.46      0.00 
   10    4    1      1.17      0.00 
   11    4    1      1.25      0.00 
   12    4    1      3.40      0.00 
   13    4    1      2.94      0.00 
   14    4    1     -0.62      0.00 
   15    4    1     -2.58      0.00 
   16    4    1     -1.71      0.00 
  -14    5    1      2.14      0.00 
  -13    5    1      4.16      0.00 
  -12    5    1      7.20      0.00 
  -11    5    1      7.72      0.00 
  -10    5    1      3.53      0.00 
   -9    5    1     -0.39      0.00 
   -8    5    1      0.08      0.00 
   -7    5    1      1.39      0.00 
   -6    5    1      0.50      0.00 
   -5    5    1     -0.80      0.00 
   -4    5    1     -1.87      0.00 
   -3    5    1     -2.18      0.00 
   -2    5    1      0.67      0.00 
   -1    5    1      3.38      0.00 
    0    5    1     -0.03      0.00 
    1    5    1     -5.32      0.00 
    2    5    1     -4.76      0.00 
    3    5    1     -1.92      0.00 
    4    5    1     -3.23      0.00 
    5    5    1     -5.72      0.00 
    6    5    1     -5.20      0.00 
    7    5    1     -3.30      0.00 
    8    5    1     -1.31      0.00 
    9    5    1      0.68      0.00 
   10    5    1      0.56      0.00 
   11    5    1     -1.80      0.00 
   12    5    1     -3.13      0.00 
   13    5    1     -2.55      0.00 
   14    5    1     -1.79      0.00 
   15    5    1     -1.22      0.00 
   16    5    1     -0.49      0.00 
  -14    6    1      0.46      0.00 
  -13    6    1     -1.38      0.00 
  -12    6    1     -1.67      0.00 
  -11    6    1      1.82      0.00 
  -10    6    1      4.70      0.00 
   -9    6    1      3.15      0.00 
   -8    6    1      0.51      0.00 
   -7    6    1      0.54      0.00 
   -6    6    1      1.94      0.00 
   -5    6    1      3.01      0.00 
   -4    6    1      3.77      0.00 
   -3    6    1      3.61      0.00 
   -2    6    1      2.56      0.00 
   -1    6    1      1.44      0.00 
    0    6    1     -0.67      0.00 
    1    6    1     -4.00      0.00 
    2    6    1     -5.42      0.00 
    3    6    1     -3.34      0.00 
    4    6    1     -0.17      0.00 
    5    6    1      1.94      0.00 
    6    6    1      2.62      0.00 
    7    6    1      1.48      0.00 
    8    6    1     -0.92      0.00 
    9    6    1     -2.62      0.00 
   10    6    1     -2.56      0.00 
   11    6    1     -1.24      0.00 
   12    6    1      0.21      0.00 
   13    6    1      0.75      0.00 
   14    6    1      0.59      0.00 
   15    6    1      0.79      0.00 
  -14    7    1      0.11      0.00 
  -13    7    1      1.50      0.00 
  -12    7    1      1.87      0.00 
  -11    7    1      2.13      0.00 
  -10    7    1      3.01      0.00 
   -9    7    1      3.30      0.00 
   -8    7    1      2.67      0.00 
   -7    7    1      2.42      0.00 
   -6    7    1      2.64      0.00 
   -5    7    1      2.14      0.00 
   -4    7    1      1.12      0.00 
   -3    7    1      1.20      0.00 
   -2    7    1      2.87      0.00 
   -1    7    1      4.27      0.00 
    0    7    1      3.66      0.00 
    1    7    1      1.88      0.00 
    2    7    1     -0.02      0.00 
    3    7    1     -3.10      0.00 
    4    7    1     -7.19      0.00 
    5    7    1     -9.24      0.00 
    6    7    1     -7.83      0.00 
    7    7    1     -4.77      0.00 
    8    7    1     -1.63      0.00 
    9    7    1      0.45      0.00 
   10    7    1      0.04      0.00 
   11    7    1     -1.92      0.00 
   12    7    1     -3.11      0.00 
   13    7    1     -3.92      0.00 
   14    7    1     -5.15      0.00 
   15    7    1     -4.61      0.00 
  -13    8    1     -0.16      0.00 
  -12    8    1     -1.04      0.00 
  -11    8    1     -0.51      0.00 
  -10    8    1      1.20      0.00 
   -9    8    1      2.12      0.00 
   -8    8    1      1.45      0.00 
   -7    8    1      0.44      0.00 
   -6    8    1      0.28      0.00 
   -5    8    1      0.42      0.00 
   -4    8    1     -0.68      0.00 
   -3    8    1     -2.70      0.00 
   -2    8    1     -2.35      0.00 
   -1    8    1      1.54      0.00 
    0    8    1      4.72      0.00 
    1    8    1      4.12      0.00 
    2    8    1      2.45      0.00 
    3    8    1      1.84      0.00 
    4    8    1      0.54      0.00 
    5    8    1     -1.78      0.00 
    6    8    1     -3.75      0.00 
    7    8    1     -5.50      0.00 
    8    8    1     -6.14      0.00 
    9    8    1     -3.96      0.00 
   10    8    1     -1.32      0.00 
   11    8    1     -1.36      0.00 
   12    8    1     -1.93      0.00 
   13    8    1     -0.66      0.00 
   14    8    1     -0.05      0.00 
   15    8    1     -1.46      0.00 
  -13    9    1      1.81      0.00 
  -12    9    1      3.91      0.00 
  -11    9    1      4.04      0.00 
  -10    9    1      2.74      0.00 
   -9    9    1      1.76      0.00 
   -8    9    1      2.03      0.00 
   -7    9    1      3.05      0.00 
   -6    9    1      3.80      0.00 
   -5    9    1      4.46      0.00 
   -4    9    1      5.21      0.00 
   -3    9    1      4.00      0.00 
   -2    9    1     -0.12      0.00 
   -1    9    1     -3.27      0.00 
    0    9    1     -1.90      0.00 
    1    9    1      2.21      0.00 
    2    9    1      5.69      0.00 
    3    9    1      6.71      0.00 
    4    9    1      4.24      0.00 
    5    9    1     -0.06      0.00 
    6    9    1     -2.55      0.00 
    7    9    1     -3.32      0.00 
    8    9    1     -4.68      0.00 
    9    9    1     -5.04      0.00 
   10    9    1     -2.60      0.00 
   11    9    1     -0.55      0.00 
   12    9    1     -1.43      0.00 
   13    9    1     -3.02      0.00 
   14    9    1     -3.48      0.00 
   15    9    1     -3.34      0.00 
  -12   10    1     -2.63      0.00 
  -11   10    1     -0.66      0.00 
  -10   10    1      0.65      0.00 
   -9   10    1     -0.11      0.00 
   -8   10    1     -1.40      0.00 
   -7   10    1     -1.02      0.00 
   -6   10    1      0.42      0.00 
   -5   10    1      0.82      0.00 
   -4   10    1      0.41      0.00 
   -3   10    1      0.59      0.00 
   -2   10    1      0.80      0.00 
   -1   10    1     -0.01      0.00 
    0   10    1     -1.31      0.00 
    1   10    1     -2.35      0.00 
    2   10    1     -2.24      0.00 
    3   10    1     -0.30      0.00 
    4   10    1      1.55      0.00 
    5   10    1      0.75      0.00 
    6   10    1     -1.13      0.00 
    7   10    1     -1.42      0.00 
    8   10    1     -1.27      0.00 
    9   10    1     -2.19      0.00 
   10   10    1     -2.71      0.00 
   11   10    1     -2.06      0.00 
   12   10    1     -1.13      0.00 
   13   10    1      0.15      0.00 
   14   10    1      1.57      0.00 
  -12   11    1      2.86      0.00 
  -11   11    1      3.62      0.00 
  -10   11    1      4.10      0.00 
   -9   11    1      3.56      0.00 
   -8   11    1      2.20      0.00 
   -7   11    1      1.31      0.00 
   -6   11    1      1.42      0.00 
   -5   11    1      1.70      0.00 
   -4   11    1      1.87      0.00 
   -3   11    1      2.07      0.00 
   -2   11    1      1.32      0.00 
   -1   11    1     -0.72      0.00 
    0   11    1     -2.23      0.00 
    1   11    1     -2.24      0.00 
    2   11    1     -1.91      0.00 
    3   11    1     -1.50      0.00 
    4   11    1     -0.59      0.00 
    5   11    1     -0.35      0.00 
    6   11    1     -1.36      0.00 
    7   11    1     -1.99      0.00 
    8   11    1     -1.82      0.00 
    9   11    1     -2.01      0.00 
   10   11    1     -1.99      0.00 
   11   11    1     -0.72      0.00 
   12   11    1      0.33      0.00 
   13   11    1     -0.35      0.00 
   14   11    1     -1.67      0.00 
  -11   12    1      0.59      0.00 
  -10   12    1      0.85      0.00 
   -9   12    1     -0.73      0.00 
   -8   12    1     -3.41      0.00 
   -7   12    1     -4.57      0.00 
   -6   12    1     -3.44      0.00 
   -5   12    1     -2.35      0.00 
   -4   12    1     -2.59      0.00 
   -3   12    1     -2.22      0.00 
   -2   12    1     -0.50      0.00 
   -1   12    1      0.21      0.00 
    0   12    1     -0.92      0.00 
    1   12    1     -2.08      0.00 
    2   12    1     -2.68      0.00 
    3   12    1     -3.08      0.00 
    4   12    1     -2.54      0.00 
    5   12    1     -1.36      0.00 
    6   12    1     -1.59      0.00 
    7   12    1     -3.17      0.00 
    8   12    1     -3.66      0.00 
    9   12    1     -2.55      0.00 
   10   12    1     -1.57      0.00 
   11   12    1     -1.33      0.00 
   12   12    1     -0.66      0.00 
   13   12    1      0.89      0.00 
  -10   13    1      3.16      0.00 
   -9   13    1      5.97      0.00 
   -8   13    1      6.44      0.00 
   -7   13    1      5.33      0.00 
   -6   13    1      5.15      0.00 
   -5   13    1      5.71      0.00 
   -4   13    1      4.59      0.00 
   -3   13    1      2.03      0.00 
   -2   13    1      0.61      0.00 
   -1   13    1      0.36      0.00 
    0   13    1     -0.29      0.00 
    1   13    1     -0.61      0.00 
    2   13    1      0.28      0.00 
    3   13    1      0.67      0.00 
    4   13    1     -0.19      0.00 
    5   13    1     -0.47      0.00 
    6   13    1      0.18      0.00 
    7   13    1     -0.41      0.00 
    8   13    1     -2.79      0.00 
    9   13    1     -4.61      0.00 
   10   13    1     -3.85      0.00 
   11   13    1     -1.53      0.00 
   12   13    1     -0.14      0.00 
  -10   14    1     -1.91      0.00 
   -9   14    1     -1.34      0.00 
   -8   14    1     -1.95      0.00 
   -7   14    1     -4.00      0.00 
   -6   14    1     -5.20      0.00 
   -5   14    1     -3.99      0.00 
   -4   14    1     -2.13      0.00 
   -3   14    1     -1.53      0.00 
   -2   14    1     -1.21      0.00 
   -1   14    1     -0.51      0.00 
    0   14    1     -1.18      0.00 
    1   14    1     -3.34      0.00 
    2   14    1     -4.19      0.00 
    3   14    1     -3.10      0.00 
    4   14    1     -2.47      0.00 
    5   14    1     -3.24      0.00 
    6   14    1     -4.09      0.00 
    7   14    1     -4.24      0.00 
    8   14    1     -3.97      0.00 
    9   14    1     -3.58      0.00 
   10   14    1     -3.00      0.00 
   11   14    1     -2.14      0.00 
   12   14    1     -1.33      0.00 
   -9   15    1      2.32      0.00 
   -8   15    1      5.30      0.00 
   -7   15    1      6.08      0.00 
   -6   15    1      4.38      0.00 
   -5   15    1      2.66      0.00 
   -4   15    1      1.99      0.00 
   -3   15    1      0.96      0.00 
   -2   15    1     -0.50      0.00 
   -1   15    1     -0.55      0.00 
    0   15    1      0.50      0.00 
    1   15    1      0.60      0.00 
    2   15    1     -0.18      0.00 
    3   15    1     -0.61      0.00 
    4   15    1     -1.03      0.00 
    5   15    1     -1.71      0.00 
    6   15    1     -1.72      0.00 
    7   15    1     -1.26      0.00 
    8   15    1     -1.61      0.00 
    9   15    1     -2.80      0.00 
   10   15    1     -3.66      0.00 
   11   15    1     -3.35      0.00 
   -7   16    1     -1.93      0.00 
   -6   16    1     -1.05      0.00 
   -5   16    1     -1.16      0.00 
   -4   16    1     -1.38      0.00 
   -3   16    1     -1.18      0.00 
   -2   16    1     -0.82      0.00 
   -1   16    1     -0.28      0.00 
    0   16    1     -0.07      0.00 
    1   16    1     -1.28      0.00 
    2   16    1     -2.93      0.00 
    3   16    1     -2.81      0.00 
    4   16    1     -1.44      0.00 
    5   16    1     -1.06      0.00 
    6   16    1     -1.51      0.00 
    7   16    1     -1.20      0.00 
    8   16    1     -0.05      0.00 
    9   16    1      1.06      0.00 
   10   16    1      1.46      0.00 
   -6   17    1      0.61      0.00 
   -5   17    1      1.64      0.00 
   -4   17    1      2.70      0.00 
   -3   17    1      2.15      0.00 
   -2   17    1     -0.41      0.00 
   -1   17    1     -2.55      0.00 
    0   17    1     -1.96      0.00 
    1   17    1     -0.10      0.00 
    2   17    1      0.37      0.00 
    3   17    1     -0.37      0.00 
    4   17    1     -0.94      0.00 
    5   17    1     -1.19      0.00 
    6   17    1     -1.06      0.00 
    7   17    1     -0.45      0.00 
    8   17    1     -0.47      0.00 
   -4   18    1     -4.91      0.00 
   -3   18    1     -4.24      0.00 
   -2   18    1     -3.33      0.00 
   -1   18    1     -3.66      0.00 
    0   18    1     -4.53      0.00 
    1   18    1     -5.22      0.00 
    2   18    1     -5.82      0.00 
    3   18    1     -5.48      0.00 
    4   18    1     -3.85      0.00 
    5   18    1     -2.94      0.00 
    6   18    1     -3.65      0.00 
   -1   19    1      0.57      0.00 
    0   19    1      0.45      0.00 
    1   19    1      1.75      0.00 
    2   19    1      2.20      0.00 
    3   19    1      0.72      0.00 
    0  -19    2      1.83      0.00 
   -5  -18    2     -2.04      0.00 
   -4  -18    2      0.97      0.00 
   -3  -18    2      2.30      0.00 
   -2  -18    2      1.97      0.00 
   -1  -18    2      1.64      0.00 
    0  -18    2      1.52      0.00 
    1  -18    2      1.68      0.00 
    2  -18    2      2.48      0.00 
    3  -18    2      2.33      0.00 
    4  -18    2      0.05      0.00 
    5  -18    2     -2.06      0.00 
   -7  -17    2     -3.20      0.00 
   -6  -17    2     -4.11      0.00 
   -5  -17    2     -3.84      0.00 
   -4  -17    2     -2.43      0.00 
   -3  -17    2     -1.07      0.00 
   -2  -17    2     -0.24      0.00 
   -1  -17    2      0.29      0.00 
    0  -17    2     -0.39      0.00 
    1  -17    2     -2.34      0.00 
    2  -17    2     -2.65      0.00 
    3  -17    2     -0.17      0.00 
    4  -17    2      1.95      0.00 
    5  -17    2      2.38      0.00 
    6  -17    2      3.34      0.00 
    7  -17    2      4.33      0.00 
   -8  -16    2      3.47      0.00 
   -7  -16    2      2.85      0.00 
   -6  -16    2      1.08      0.00 
   -5  -16    2      0.49      0.00 
   -4  -16    2      1.90      0.00 
   -3  -16    2      3.45      0.00 
   -2  -16    2      3.77      0.00 
   -1  -16    2      3.72      0.00 
    0  -16    2      3.44      0.00 
    1  -16    2      1.79      0.00 
    2  -16    2      0.27      0.00 
    3  -16    2      1.29      0.00 
    4  -16    2      2.52      0.00 
    5  -16    2      0.73      0.00 
    6  -16    2     -1.11      0.00 
    7  -16    2      0.57      0.00 
    8  -16    2      2.47      0.00 
   -9  -15    2     -1.19      0.00 
   -8  -15    2     -1.53      0.00 
   -7  -15    2     -0.30      0.00 
   -6  -15    2      0.24      0.00 
   -5  -15    2     -0.63      0.00 
   -4  -15    2     -0.77      0.00 
   -3  -15    2      0.50      0.00 
   -2  -15    2      1.57      0.00 
   -1  -15    2      2.05      0.00 
    0  -15    2      2.30      0.00 
    1  -15    2      0.88      0.00 
    2  -15    2     -2.18      0.00 
    3  -15    2     -3.05      0.00 
    4  -15    2     -0.46      0.00 
    5  -15    2      1.13      0.00 
    6  -15    2     -0.37      0.00 
    7  -15    2     -0.71      0.00 
    8  -15    2      2.28      0.00 
    9  -15    2      4.75      0.00 
  -10  -14    2      0.17      0.00 
   -9  -14    2      3.00      0.00 
   -8  -14    2      4.18      0.00 
   -7  -14    2      4.44      0.00 
   -6  -14    2      4.62      0.00 
   -5  -14    2      3.64      0.00 
   -4  -14    2      1.91      0.00 
   -3  -14    2      1.28      0.00 
   -2  -14    2      1.68      0.00 
   -1  -14    2      2.04      0.00 
    0  -14    2      2.43      0.00 
    1  -14    2      2.44      0.00 
    2  -14    2      1.21      0.00 
    3  -14    2      0.14      0.00 
    4  -14    2      1.23      0.00 
    5  -14    2      2.89      0.00 
    6  -14    2      2.48      0.00 
    7  -14    2      1.06      0.00 
    8  -14    2      1.09      0.00 
    9  -14    2      1.95      0.00 
   10  -14    2      1.87      0.00 
  -11  -13    2     -1.02      0.00 
  -10  -13    2     -2.99      0.00 
   -9  -13    2     -2.50      0.00 
   -8  -13    2     -1.29      0.00 
   -7  -13    2     -1.06      0.00 
   -6  -13    2     -0.99      0.00 
   -5  -13    2     -0.71      0.00 
   -4  -13    2     -1.15      0.00 
   -3  -13    2     -2.12      0.00 
   -2  -13    2     -2.28      0.00 
   -1  -13    2     -0.87      0.00 
    0  -13    2      1.41      0.00 
    1  -13    2      2.26      0.00 
    2  -13    2      0.25      0.00 
    3  -13    2     -1.95      0.00 
    4  -13    2     -0.62      0.00 
    5  -13    2      2.86      0.00 
    6  -13    2      4.24      0.00 
    7  -13    2      3.45      0.00 
    8  -13    2      3.70      0.00 
    9  -13    2      5.24      0.00 
   10  -13    2      5.83      0.00 
   11  -13    2      4.71      0.00 
  -12  -12    2      1.89      0.00 
  -11  -12    2      1.37      0.00 
  -10  -12    2     -0.54      0.00 
   -9  -12    2     -0.95      0.00 
   -8  -12    2      1.14      0.00 
   -7  -12    2      3.51      0.00 
   -6  -12    2      4.15      0.00 
   -5  -12    2      3.64      0.00 
   -4  -12    2      3.49      0.00 
   -3  -12    2      3.39      0.00 
   -2  -12    2      1.72      0.00 
   -1  -12    2     -0.67      0.00 
    0  -12    2     -0.21      0.00 
    1  -12    2      3.50      0.00 
    2  -12    2      5.33      0.00 
    3  -12    2      2.33      0.00 
    4  -12    2     -0.93      0.00 
    5  -12    2      0.23      0.00 
    6  -12    2      3.39      0.00 
    7  -12    2      4.36      0.00 
    8  -12    2      3.61      0.00 
    9  -12    2      3.18      0.00 
   10  -12    2      2.91      0.00 
   11  -12    2      2.60      0.00 
   12  -12    2      2.57      0.00 
  -12  -11    2     -2.37      0.00 
  -11  -11    2     -0.43      0.00 
  -10  -11    2      0.77      0.00 
   -9  -11    2     -0.09      0.00 
   -8  -11    2     -2.30      0.00 
   -7  -11    2     -3.16      0.00 
   -6  -11    2     -1.71      0.00 
   -5  -11    2     -0.26      0.00 
   -4  -11    2     -0.02      0.00 
   -3  -11    2      0.88      0.00 
   -2  -11    2      2.62      0.00 
   -1  -11    2      2.23      0.00 
    0  -11    2     -0.67      0.00 
    1  -11    2     -2.38      0.00 
    2  -11    2     -1.14      0.00 
    3  -11    2      0.50      0.00 
    4  -11    2      0.95      0.00 
    5  -11    2      1.66      0.00 
    6  -11    2      2.79      0.00 
    7  -11    2      2.33      0.00 
    8  -11    2      0.49      0.00 
    9  -11    2     -0.56      0.00 
   10  -11    2     -0.79      0.00 
   11  -11    2     -1.29      0.00 
   12  -11    2     -1.29      0.00 
   13  -11    2     -0.35      0.00 
  -13  -10    2     -0.85      0.00 
  -12  -10    2     -0.08      0.00 
  -11  -10    2     -0.33      0.00 
  -10  -10    2     -0.92      0.00 
   -9  -10    2      0.00      0.00 
   -8  -10    2      0.82      0.00 
   -7  -10    2     -0.28      0.00 
   -6  -10    2     -1.09      0.00 
   -5  -10    2      0.19      0.00 
   -4  -10    2      1.76      0.00 
   -3  -10    2      2.22      0.00 
   -2  -10    2      2.29      0.00 
   -1  -10    2      2.22      0.00 
    0  -10    2      2.07      0.00 
    1  -10    2      2.62      0.00 
    2  -10    2      3.36      0.00 
    3  -10    2      2.38      0.00 
    4  -10    2      0.13      0.00 
    5  -10    2     -0.10      0.00 
    6  -10    2      2.80      0.00 
    7  -10    2      5.64      0.00 
    8  -10    2      5.68      0.00 
    9  -10    2      4.45      0.00 
   10  -10    2      4.08      0.00 
   11  -10    2      3.44      0.00 
   12  -10    2      1.22      0.00 
   13  -10    2     -0.78      0.00 
  -13   -9    2     -2.18      0.00 
  -12   -9    2     -2.48      0.00 
  -11   -9    2     -1.51      0.00 
  -10   -9    2     -1.53      0.00 
   -9   -9    2     -1.33      0.00 
   -8   -9    2      0.21      0.00 
   -7   -9    2      0.89      0.00 
   -6   -9    2     -0.27      0.00 
   -5   -9    2     -1.47      0.00 
   -4   -9    2     -1.60      0.00 
   -3   -9    2     -0.34      0.00 
   -2   -9    2      2.33      0.00 
   -1   -9    2      4.03      0.00 
    0   -9    2      2.33      0.00 
    1   -9    2     -0.49      0.00 
    2   -9    2     -0.70      0.00 
    3   -9    2      0.76      0.00 
    4   -9    2      0.64      0.00 
    5   -9    2     -0.92      0.00 
    6   -9    2     -1.29      0.00 
    7   -9    2     -0.08      0.00 
    8   -9    2      0.42      0.00 
    9   -9    2     -0.90      0.00 
   10   -9    2     -2.18      0.00 
   11   -9    2     -1.48      0.00 
   12   -9    2      0.36      0.00 
   13   -9    2      1.25      0.00 
   14   -9    2      0.76      0.00 
  -14   -8    2      0.99      0.00 
  -13   -8    2      0.78      0.00 
  -12   -8    2      0.98      0.00 
  -11   -8    2      1.17      0.00 
  -10   -8    2     -0.43      0.00 
   -9   -8    2     -2.47      0.00 
   -8   -8    2     -1.97      0.00 
   -7   -8    2      0.26      0.00 
   -6   -8    2      1.45      0.00 
   -5   -8    2      1.41      0.00 
   -4   -8    2      1.05      0.00 
   -3   -8    2      0.69      0.00 
   -2   -8    2      1.38      0.00 
   -1   -8    2      3.22      0.00 
    0   -8    2      3.70      0.00 
    1   -8    2      1.85      0.00 
    2   -8    2      0.48      0.00 
    3   -8    2      1.21      0.00 
    4   -8    2      1.93      0.00 
    5   -8    2      1.28      0.00 
    6   -8    2      0.84      0.00 
    7   -8    2      1.52      0.00 
    8   -8    2      2.13      0.00 
    9   -8    2      1.98      0.00 
   10   -8    2      1.55      0.00 
   11   -8    2      0.88      0.00 
   12   -8    2     -0.15      0.00 
   13   -8    2     -0.79      0.00 
   14   -8    2     -0.48      0.00 
  -14   -7    2      0.79      0.00 
  -13   -7    2     -0.56      0.00 
  -12   -7    2     -1.39      0.00 
  -11   -7    2      0.15      0.00 
  -10   -7    2      2.17      0.00 
   -9   -7    2      2.65      0.00 
   -8   -7    2      2.48      0.00 
   -7   -7    2      2.42      0.00 
   -6   -7    2      1.46      0.00 
   -5   -7    2     -0.87      0.00 
   -4   -7    2     -3.68      0.00 
   -3   -7    2     -5.37      0.00 
   -2   -7    2     -3.99      0.00 
   -1   -7    2      0.78      0.00 
    0   -7    2      5.45      0.00 
    1   -7    2      5.84      0.00 
    2   -7    2      2.38      0.00 
    3   -7    2     -0.90      0.00 
    4   -7    2     -2.51      0.00 
    5   -7    2     -4.28      0.00 
    6   -7    2     -5.88      0.00 
    7   -7    2     -4.67      0.00 
    8   -7    2     -1.90      0.00 
    9   -7    2     -1.76      0.00 
   10   -7    2     -3.97      0.00 
   11   -7    2     -4.40      0.00 
   12   -7    2     -2.32      0.00 
   13   -7    2     -0.47      0.00 
   14   -7    2      0.08      0.00 
   15   -7    2      0.28      0.00 
  -14   -6    2      1.35      0.00 
  -13   -6    2      1.36      0.00 
  -12   -6    2      0.61      0.00 
  -11   -6    2      0.74      0.00 
  -10   -6    2      1.27      0.00 
   -9   -6    2      1.40      0.00 
   -8   -6    2      2.11      0.00 
   -7   -6    2      3.54      0.00 
   -6   -6    2      4.43      0.00 
   -5   -6    2      4.60      0.00 
   -4   -6    2      4.01      0.00 
   -3   -6    2      1.83      0.00 
   -2   -6    2     -1.17      0.00 
   -1   -6    2     -2.45      0.00 
    0   -6    2     -0.74      0.00 
    1   -6    2      2.33      0.00 
    2   -6    2      3.43      0.00 
    3   -6    2      1.83      0.00 
    4   -6    2      1.21      0.00 
    5   -6    2      3.51      0.00 
    6   -6    2      4.82      0.00 
    7   -6    2      2.96      0.00 
    8   -6    2      1.99      0.00 
    9   -6    2      3.76      0.00 
   10   -6    2      4.31      0.00 
   11   -6    2      1.87      0.00 
   12   -6    2     -0.43      0.00 
   13   -6    2     -0.68      0.00 
   14   -6    2     -0.03      0.00 
   15   -6    2      0.64      0.00 
  -14   -5    2      2.75      0.00 
  -13   -5    2      3.10      0.00 
  -12   -5    2      1.74      0.00 
  -11   -5    2      1.20      0.00 
  -10   -5    2      1.54      0.00 
   -9   -5    2      0.26      0.00 
   -8   -5    2     -1.40      0.00 
   -7   -5    2     -0.38      0.00 
   -6   -5    2      2.45      0.00 
   -5   -5    2      4.28      0.00 
   -4   -5    2      3.94      0.00 
   -3   -5    2      1.79      0.00 
   -2   -5    2     -0.17      0.00 
   -1   -5    2     -0.30      0.00 
    0   -5    2     -0.02      0.00 
    1   -5    2     -0.09      0.00 
    2   -5    2      1.17      0.00 
    3   -5    2      1.97      0.00 
    4   -5    2     -1.40      0.00 
    5   -5    2     -5.79      0.00 
    6   -5    2     -5.51      0.00 
    7   -5    2     -2.60      0.00 
    8   -5    2     -1.99      0.00 
    9   -5    2     -2.58      0.00 
   10   -5    2     -1.54      0.00 
   11   -5    2     -0.12      0.00 
   12   -5    2     -0.13      0.00 
   13   -5    2     -1.03      0.00 
   14   -5    2     -2.11      0.00 
   15   -5    2     -3.11      0.00 
  -15   -4    2     -3.04      0.00 
  -14   -4    2     -3.06      0.00 
  -13   -4    2     -0.77      0.00 
  -12   -4    2      1.01      0.00 
  -11   -4    2      1.99      0.00 
   -9   -4    2      5.42      0.00 
   -8   -4    2      3.65      0.00 
   -7   -4    2      0.28      0.00 
   -6   -4    2     -1.52      0.00 
   -5   -4    2     -0.48      0.00 
   -4   -4    2      1.93      0.00 
   -3   -4    2      1.59      0.00 
   -2   -4    2     -2.35      0.00 
   -1   -4    2     -3.22      0.00 
    0   -4    2      3.21      0.00 
    1   -4    2     10.03      0.00 
    2   -4    2     10.06      0.00 
    3   -4    2      6.18      0.00 
    4   -4    2      3.63      0.00 
    5   -4    2      2.64      0.00 
    6   -4    2      2.51      0.00 
    7   -4    2      3.33      0.00 
    8   -4    2      3.23      0.00 
    9   -4    2      1.38      0.00 
   10   -4    2      0.37      0.00 
   11   -4    2      1.10      0.00 
   12   -4    2      0.82      0.00 
   13   -4    2     -1.09      0.00 
   14   -4    2     -1.64      0.00 
   15   -4    2     -0.14      0.00 
   16   -4    2      0.68      0.00 
  -15   -3    2      2.29      0.00 
  -14   -3    2      1.33      0.00 
  -13   -3    2      0.59      0.00 
  -12   -3    2      1.11      0.00 
  -11   -3    2      1.59      0.00 
  -10   -3    2      1.27      0.00 
   -9   -3    2      0.41      0.00 
   -8   -3    2     -0.04      0.00 
   -7   -3    2      1.34      0.00 
   -6   -3    2      3.85      0.00 
   -5   -3    2      5.22      0.00 
   -4   -3    2      6.54      0.00 
   -3   -3    2      9.48      0.00 
   -2   -3    2      8.86      0.00 
   -1   -3    2     -1.60      0.00 
    0   -3    2    -16.22      0.00 
    1   -3    2    -21.27      0.00 
    2   -3    2    -12.66      0.00 
    3   -3    2     -0.38      0.00 
    4   -3    2      4.88      0.00 
    5   -3    2      2.28      0.00 
    6   -3    2     -1.79      0.00 
    7   -3    2     -2.01      0.00 
    8   -3    2      0.43      0.00 
    9   -3    2      0.16      0.00 
   10   -3    2     -3.28      0.00 
   11   -3    2     -3.80      0.00 
   12   -3    2      0.22      0.00 
   13   -3    2      1.74      0.00 
   14   -3    2     -2.39      0.00 
   15   -3    2     -5.78      0.00 
   16   -3    2     -4.08      0.00 
  -15   -2    2     -1.78      0.00 
  -14   -2    2     -0.76      0.00 
  -13   -2    2      0.17      0.00 
  -12   -2    2      0.12      0.00 
  -11   -2    2     -0.10      0.00 
  -10   -2    2      1.48      0.00 
   -9   -2    2      4.08      0.00 
   -8   -2    2      3.92      0.00 
   -7   -2    2      0.12      0.00 
   -6   -2    2     -3.37      0.00 
   -5   -2    2     -3.67      0.00 
   -4   -2    2     -1.35      0.00 
   -3   -2    2      5.03      0.00 
   -2   -2    2     19.61      0.00 
   -1   -2    2     38.44      0.00 
    0   -2    2     46.04      0.00 
    1   -2    2     33.23      0.00 
    2   -2    2     11.60      0.00 
    3   -2    2     -0.82      0.00 
    4   -2    2     -0.45      0.00 
    5   -2    2      3.87      0.00 
    6   -2    2      4.76      0.00 
    7   -2    2      1.89      0.00 
    8   -2    2     -0.28      0.00 
    9   -2    2      0.59      0.00 
   10   -2    2      0.03      0.00 
   11   -2    2     -4.81      0.00 
   12   -2    2     -7.55      0.00 
   13   -2    2     -3.43      0.00 
   14   -2    2      1.66      0.00 
   15   -2    2      1.95      0.00 
   16   -2    2      0.05      0.00 
  -15   -1    2      2.39      0.00 
  -14   -1    2      2.85      0.00 
  -13   -1    2      3.49      0.00 
  -12   -1    2      4.67      0.00 
  -11   -1    2      4.29      0.00 
  -10   -1    2      1.86      0.00 
   -9   -1    2     -0.04      0.00 
   -8   -1    2      0.46      0.00 
   -7   -1    2      1.89      0.00 
   -6   -1    2      1.12      0.00 
   -5   -1    2     -2.84      0.00 
   -4   -1    2     -7.69      0.00 
   -3   -1    2    -10.88      0.00 
   -2   -1    2    -10.06      0.00 
   -1   -1    2     -2.56      0.00 
    0   -1    2      7.92      0.00 
    1   -1    2     10.03      0.00 
    2   -1    2      0.62      0.00 
    3   -1    2     -8.70      0.00 
    4   -1    2     -9.51      0.00 
    5   -1    2     -6.32      0.00 
    6   -1    2     -3.87      0.00 
    7   -1    2     -1.46      0.00 
    8   -1    2      0.35      0.00 
    9   -1    2      0.53      0.00 
   10   -1    2      0.20      0.00 
   11   -1    2     -1.22      0.00 
   12   -1    2     -4.18      0.00 
   13   -1    2     -5.47      0.00 
   14   -1    2     -3.56      0.00 
   15   -1    2     -1.20      0.00 
   16   -1    2      0.41      0.00 
  -15    0    2     -2.81      0.00 
  -14    0    2     -1.89      0.00 
  -13    0    2     -1.36      0.00 
  -12    0    2     -1.02      0.00 
  -11    0    2     -0.51      0.00 
  -10    0    2      0.75      0.00 
   -9    0    2      3.25      0.00 
   -8    0    2      5.10      0.00 
   -7    0    2      4.30      0.00 
   -6    0    2      2.52      0.00 
   -5    0    2      2.25      0.00 
   -4    0    2      2.18      0.00 
   -3    0    2     -0.77      0.00 
   -2    0    2     -4.66      0.00 
   -1    0    2      0.32      0.00 
    0    0    2     20.54      0.00 
    1    0    2     43.21      0.00 
    2    0    2     46.47      0.00 
    4    0    2      9.95      0.00 
    5    0    2      1.95      0.00 
    6    0    2     -0.84      0.00 
    7    0    2     -3.45      0.00 
    8    0    2     -2.95      0.00 
    9    0    2      2.05      0.00 
   10    0    2      7.35      0.00 
   11    0    2      8.13      0.00 
   12    0    2      4.08      0.00 
   13    0    2     -0.21      0.00 
   14    0    2     -1.37      0.00 
   15    0    2     -1.32      0.00 
   16    0    2     -2.18      0.00 
  -15    1    2      1.10      0.00 
  -14    1    2      2.70      0.00 
  -13    1    2      3.70      0.00 
  -12    1    2      4.63      0.00 
  -11    1    2      5.08      0.00 
  -10    1    2      2.89      0.00 
   -9    1    2     -0.75      0.00 
   -8    1    2     -1.22      0.00 
   -7    1    2      1.65      0.00 
   -6    1    2      2.70      0.00 
   -5    1    2      0.29      0.00 
   -4    1    2     -1.39      0.00 
   -3    1    2     -1.68      0.00 
   -2    1    2     -7.95      0.00 
   -1    1    2    -23.68      0.00 
    0    1    2    -36.96      0.00 
    1    1    2    -31.74      0.00 
    2    1    2     -9.42      0.00 
    3    1    2     11.66      0.00 
    4    1    2     18.32      0.00 
    5    1    2     13.82      0.00 
    6    1    2      7.44      0.00 
    7    1    2      2.57      0.00 
    8    1    2     -2.11      0.00 
    9    1    2     -5.93      0.00 
   10    1    2     -6.47      0.00 
   11    1    2     -4.82      0.00 
   12    1    2     -4.40      0.00 
   13    1    2     -5.15      0.00 
   14    1    2     -4.62      0.00 
   15    1    2     -3.05      0.00 
   16    1    2     -1.88      0.00 
  -15    2    2     -3.13      0.00 
  -14    2    2     -2.88      0.00 
  -13    2    2     -1.69      0.00 
  -12    2    2     -1.10      0.00 
  -11    2    2      0.24      0.00 
  -10    2    2      3.40      0.00 
   -9    2    2      5.02      0.00 
   -8    2    2      2.43      0.00 
   -7    2    2     -0.74      0.00 
   -6    2    2     -0.28      0.00 
   -5    2    2      1.98      0.00 
   -4    2    2      2.06      0.00 
   -3    2    2     -1.26      0.00 
   -2    2    2     -7.74      0.00 
   -1    2    2    -16.08      0.00 
    0    2    2    -23.07      0.00 
    1    2    2    -26.84      0.00 
    2    2    2    -27.21      0.00 
    3    2    2    -21.92      0.00 
    4    2    2    -10.69      0.00 
    5    2    2     -0.68      0.00 
    6    2    2      2.02      0.00 
    7    2    2      0.71      0.00 
    8    2    2      0.29      0.00 
    9    2    2      0.75      0.00 
   10    2    2      2.06      0.00 
   11    2    2      4.19      0.00 
   12    2    2      4.00      0.00 
   13    2    2      1.20      0.00 
   14    2    2      0.36      0.00 
   15    2    2      1.88      0.00 
   16    2    2      1.65      0.00 
  -14    3    2      0.27      0.00 
  -13    3    2      0.63      0.00 
  -12    3    2      1.83      0.00 
  -11    3    2      1.99      0.00 
  -10    3    2      1.56      0.00 
   -9    3    2      2.71      0.00 
   -8    3    2      3.99      0.00 
   -7    3    2      2.31      0.00 
   -6    3    2     -1.36      0.00 
   -5    3    2     -3.72      0.00 
   -4    3    2     -2.41      0.00 
   -3    3    2      2.76      0.00 
   -2    3    2      6.57      0.00 
   -1    3    2      2.77      0.00 
    0    3    2     -3.71      0.00 
    1    3    2     -2.75      0.00 
    2    3    2      2.25      0.00 
    3    3    2      0.90      0.00 
    4    3    2     -4.20      0.00 
    5    3    2     -4.51      0.00 
    6    3    2     -1.65      0.00 
    7    3    2     -0.23      0.00 
    8    3    2      0.32      0.00 
    9    3    2     -0.50      0.00 
   10    3    2     -3.28      0.00 
   11    3    2     -4.05      0.00 
   12    3    2     -2.31      0.00 
   13    3    2     -3.15      0.00 
   14    3    2     -5.65      0.00 
   15    3    2     -4.15      0.00 
   16    3    2      0.05      0.00 
  -14    4    2      1.80      0.00 
  -13    4    2      1.25      0.00 
  -12    4    2      0.49      0.00 
  -11    4    2      0.55      0.00 
  -10    4    2      0.28      0.00 
   -9    4    2      0.06      0.00 
   -8    4    2      1.27      0.00 
   -7    4    2      3.07      0.00 
   -6    4    2      4.41      0.00 
   -5    4    2      5.12      0.00 
   -4    4    2      4.03      0.00 
   -3    4    2      2.01      0.00 
   -2    4    2      1.57      0.00 
   -1    4    2     -0.54      0.00 
    0    4    2     -8.25      0.00 
    1    4    2    -14.31      0.00 
    2    4    2    -10.77      0.00 
    3    4    2     -4.26      0.00 
    4    4    2     -3.22      0.00 
    5    4    2     -4.03      0.00 
    6    4    2     -2.52      0.00 
    7    4    2     -1.31      0.00 
    8    4    2     -0.62      0.00 
    9    4    2      1.01      0.00 
   10    4    2      0.93      0.00 
   11    4    2     -0.66      0.00 
   12    4    2      0.62      0.00 
   13    4    2      3.16      0.00 
   14    4    2      2.02      0.00 
   15    4    2     -1.11      0.00 
   16    4    2     -2.00      0.00 
  -14    5    2      2.26      0.00 
  -13    5    2      4.68      0.00 
  -12    5    2      6.34      0.00 
  -11    5    2      7.35      0.00 
  -10    5    2      6.57      0.00 
   -9    5    2      3.64      0.00 
   -8    5    2      1.23      0.00 
   -7    5    2      0.87      0.00 
   -6    5    2      1.10      0.00 
   -5    5    2      1.26      0.00 
   -4    5    2      1.52      0.00 
   -3    5    2      1.23      0.00 
   -2    5    2      1.50      0.00 
   -1    5    2      3.18      0.00 
    0    5    2      2.77      0.00 
    1    5    2     -1.32      0.00 
    2    5    2     -4.24      0.00 
    3    5    2     -4.05      0.00 
    4    5    2     -4.76      0.00 
    5    5    2     -6.63      0.00 
    6    5    2     -6.40      0.00 
    7    5    2     -5.21      0.00 
    8    5    2     -4.73      0.00 
    9    5    2     -2.97      0.00 
   10    5    2     -0.58      0.00 
   11    5    2     -0.93      0.00 
   12    5    2     -2.76      0.00 
   13    5    2     -2.63      0.00 
   14    5    2     -1.10      0.00 
   15    5    2      0.11      0.00 
   16    5    2      0.95      0.00 
  -14    6    2      0.52      0.00 
  -13    6    2      0.67      0.00 
  -12    6    2     -0.22      0.00 
  -11    6    2      0.20      0.00 
  -10    6    2      2.43      0.00 
   -9    6    2      3.39      0.00 
   -8    6    2      1.76      0.00 
   -7    6    2     -0.19      0.00 
   -6    6    2     -0.87      0.00 
   -5    6    2     -0.67      0.00 
   -4    6    2      0.11      0.00 
   -3    6    2      1.20      0.00 
   -2    6    2      2.16      0.00 
   -1    6    2      2.40      0.00 
    0    6    2      0.40      0.00 
    1    6    2     -3.94      0.00 
    2    6    2     -6.92      0.00 
    3    6    2     -6.00      0.00 
    4    6    2     -3.52      0.00 
    5    6    2     -1.50      0.00 
    6    6    2      0.59      0.00 
    7    6    2      1.36      0.00 
    8    6    2     -1.11      0.00 
    9    6    2     -4.32      0.00 
   10    6    2     -4.94      0.00 
   11    6    2     -3.50      0.00 
   12    6    2     -2.02      0.00 
   13    6    2     -1.40      0.00 
   14    6    2     -1.76      0.00 
   15    6    2     -1.91      0.00 
   16    6    2     -0.71      0.00 
  -13    7    2      1.61      0.00 
  -12    7    2      3.44      0.00 
  -11    7    2      3.53      0.00 
  -10    7    2      3.02      0.00 
   -9    7    2      2.62      0.00 
   -8    7    2      2.26      0.00 
   -7    7    2      2.60      0.00 
   -6    7    2      3.55      0.00 
   -5    7    2      3.80      0.00 
   -4    7    2      2.79      0.00 
   -3    7    2      1.50      0.00 
   -2    7    2      1.84      0.00 
   -1    7    2      4.64      0.00 
    0    7    2      7.16      0.00 
    1    7    2      5.93      0.00 
    2    7    2      2.21      0.00 
    3    7    2     -0.86      0.00 
    4    7    2     -3.68      0.00 
    5    7    2     -6.99      0.00 
    6    7    2     -8.21      0.00 
    7    7    2     -6.09      0.00 
    8    7    2     -2.94      0.00 
    9    7    2     -0.55      0.00 
   10    7    2      0.56      0.00 
   11    7    2      0.16      0.00 
   12    7    2     -0.48      0.00 
   13    7    2     -0.59      0.00 
   14    7    2     -1.90      0.00 
   15    7    2     -4.21      0.00 
   16    7    2     -4.09      0.00 
  -13    8    2     -0.71      0.00 
  -12    8    2     -0.42      0.00 
  -11    8    2     -0.45      0.00 
  -10    8    2      0.12      0.00 
   -9    8    2      1.10      0.00 
   -8    8    2      0.73      0.00 
   -7    8    2     -0.79      0.00 
   -6    8    2     -1.28      0.00 
   -5    8    2     -0.38      0.00 
   -4    8    2      0.00      0.00 
   -3    8    2     -1.70      0.00 
   -2    8    2     -4.15      0.00 
   -1    8    2     -3.66      0.00 
    0    8    2      0.66      0.00 
    1    8    2      4.25      0.00 
    2    8    2      3.62      0.00 
    3    8    2      1.01      0.00 
    4    8    2     -0.87      0.00 
    5    8    2     -2.37      0.00 
    6    8    2     -3.90      0.00 
    7    8    2     -5.26      0.00 
    8    8    2     -6.35      0.00 
    9    8    2     -5.79      0.00 
   10    8    2     -3.43      0.00 
   11    8    2     -2.43      0.00 
   12    8    2     -3.32      0.00 
   13    8    2     -2.30      0.00 
   14    8    2      0.74      0.00 
   15    8    2      1.39      0.00 
  -13    9    2      0.63      0.00 
  -12    9    2      4.27      0.00 
  -11    9    2      6.25      0.00 
  -10    9    2      4.36      0.00 
   -9    9    2      1.54      0.00 
   -8    9    2      0.92      0.00 
   -7    9    2      1.77      0.00 
   -6    9    2      2.13      0.00 
   -5    9    2      2.14      0.00 
   -4    9    2      3.03      0.00 
   -3    9    2      4.00      0.00 
   -2    9    2      2.22      0.00 
   -1    9    2     -2.33      0.00 
    0    9    2     -5.03      0.00 
    1    9    2     -2.48      0.00 
    2    9    2      2.97      0.00 
    3    9    2      6.53      0.00 
    4    9    2      5.56      0.00 
    5    9    2      1.39      0.00 
    6    9    2     -1.85      0.00 
    7    9    2     -2.42      0.00 
    8    9    2     -3.13      0.00 
    9    9    2     -4.85      0.00 
   10    9    2     -4.21      0.00 
   11    9    2     -1.10      0.00 
   12    9    2      0.13      0.00 
   13    9    2     -1.44      0.00 
   14    9    2     -2.93      0.00 
   15    9    2     -3.45      0.00 
  -12   10    2     -2.96      0.00 
  -11   10    2     -0.87      0.00 
  -10   10    2      1.19      0.00 
   -9   10    2      0.03      0.00 
   -8   10    2     -2.86      0.00 
   -7   10    2     -3.84      0.00 
   -6   10    2     -2.47      0.00 
   -5   10    2     -1.29      0.00 
   -4   10    2     -1.46      0.00 
   -3   10    2     -1.57      0.00 
   -2   10    2     -0.82      0.00 
   -1   10    2     -0.56      0.00 
    0   10    2     -2.06      0.00 
    1   10    2     -4.57      0.00 
    2   10    2     -5.79      0.00 
    3   10    2     -4.02      0.00 
    4   10    2     -0.85      0.00 
    5   10    2      0.00      0.00 
    6   10    2     -1.66      0.00 
    7   10    2     -2.36      0.00 
    8   10    2     -1.50      0.00 
    9   10    2     -1.67      0.00 
   10   10    2     -2.66      0.00 
   11   10    2     -2.26      0.00 
   12   10    2     -0.50      0.00 
   13   10    2      1.77      0.00 
   14   10    2      4.12      0.00 
  -11   11    2      2.26      0.00 
  -10   11    2      3.20      0.00 
   -9   11    2      3.62      0.00 
   -8   11    2      2.53      0.00 
   -7   11    2      1.10      0.00 
   -6   11    2      0.66      0.00 
   -5   11    2      0.80      0.00 
   -4   11    2      1.01      0.00 
   -3   11    2      1.55      0.00 
   -2   11    2      1.88      0.00 
   -1   11    2      0.93      0.00 
    0   11    2     -0.66      0.00 
    1   11    2     -1.61      0.00 
    2   11    2     -2.05      0.00 
    3   11    2     -2.04      0.00 
    4   11    2     -0.89      0.00 
    5   11    2      0.34      0.00 
    6   11    2     -0.03      0.00 
    7   11    2     -1.03      0.00 
    8   11    2     -1.19      0.00 
    9   11    2     -1.33      0.00 
   10   11    2     -1.61      0.00 
   11   11    2     -0.84      0.00 
   12   11    2      0.17      0.00 
   13   11    2     -0.10      0.00 
   14   11    2     -0.50      0.00 
  -11   12    2     -0.56      0.00 
  -10   12    2      0.34      0.00 
   -9   12    2      0.62      0.00 
   -8   12    2     -1.17      0.00 
   -7   12    2     -3.29      0.00 
   -6   12    2     -3.36      0.00 
   -5   12    2     -2.42      0.00 
   -4   12    2     -2.64      0.00 
   -3   12    2     -2.98      0.00 
   -2   12    2     -1.60      0.00 
   -1   12    2     -0.19      0.00 
    0   12    2     -1.05      0.00 
    1   12    2     -2.95      0.00 
    2   12    2     -3.91      0.00 
    3   12    2     -3.83      0.00 
    4   12    2     -2.95      0.00 
    5   12    2     -1.76      0.00 
    6   12    2     -2.04      0.00 
    7   12    2     -4.03      0.00 
    8   12    2     -5.42      0.00 
    9   12    2     -4.90      0.00 
   10   12    2     -3.23      0.00 
   11   12    2     -1.33      0.00 
   12   12    2     -0.21      0.00 
   13   12    2     -0.39      0.00 
  -10   13    2     -0.79      0.00 
   -9   13    2      2.29      0.00 
   -8   13    2      4.49      0.00 
   -7   13    2      3.91      0.00 
   -6   13    2      2.97      0.00 
   -5   13    2      3.57      0.00 
   -4   13    2      3.62      0.00 
   -3   13    2      1.56      0.00 
   -2   13    2     -0.29      0.00 
   -1   13    2     -0.23      0.00 
    0   13    2      0.03      0.00 
    1   13    2     -0.64      0.00 
    2   13    2     -0.92      0.00 
    3   13    2     -0.44      0.00 
    4   13    2      0.07      0.00 
    5   13    2      0.78      0.00 
    6   13    2      1.67      0.00 
    7   13    2      1.69      0.00 
    8   13    2      0.42      0.00 
    9   13    2     -1.56      0.00 
   10   13    2     -2.97      0.00 
   11   13    2     -2.07      0.00 
   12   13    2      0.45      0.00 
   13   13    2      1.12      0.00 
   -9   14    2     -1.20      0.00 
   -8   14    2     -0.38      0.00 
   -7   14    2     -1.62      0.00 
   -6   14    2     -4.25      0.00 
   -5   14    2     -5.17      0.00 
   -4   14    2     -3.75      0.00 
   -3   14    2     -2.30      0.00 
   -2   14    2     -1.76      0.00 
   -1   14    2     -1.30      0.00 
    0   14    2     -1.44      0.00 
    1   14    2     -2.95      0.00 
    2   14    2     -4.25      0.00 
    3   14    2     -3.81      0.00 
    4   14    2     -2.66      0.00 
    5   14    2     -2.21      0.00 
    6   14    2     -2.64      0.00 
    7   14    2     -3.69      0.00 
    8   14    2     -4.32      0.00 
    9   14    2     -3.48      0.00 
   10   14    2     -2.08      0.00 
   11   14    2     -1.35      0.00 
   12   14    2     -0.55      0.00 
   -8   15    2      1.79      0.00 
   -7   15    2      3.90      0.00 
   -6   15    2      4.02      0.00 
   -5   15    2      2.86      0.00 
   -4   15    2      1.88      0.00 
   -3   15    2      0.95      0.00 
   -2   15    2     -0.05      0.00 
   -1   15    2     -0.11      0.00 
    0   15    2      0.71      0.00 
    1   15    2      0.76      0.00 
    2   15    2     -0.15      0.00 
    3   15    2     -0.69      0.00 
    4   15    2     -0.77      0.00 
    5   15    2     -0.72      0.00 
    6   15    2      0.27      0.00 
    7   15    2      1.90      0.00 
    8   15    2      1.93      0.00 
    9   15    2     -0.28      0.00 
   10   15    2     -2.78      0.00 
   11   15    2     -3.72      0.00 
   -7   16    2     -3.35      0.00 
   -6   16    2     -3.22      0.00 
   -5   16    2     -2.23      0.00 
   -4   16    2     -1.15      0.00 
   -3   16    2     -1.08      0.00 
   -2   16    2     -1.96      0.00 
   -1   16    2     -2.22      0.00 
    0   16    2     -1.46      0.00 
    1   16    2     -1.48      0.00 
    2   16    2     -2.83      0.00 
    3   16    2     -3.34      0.00 
    4   16    2     -2.06      0.00 
    5   16    2     -0.94      0.00 
    6   16    2     -0.99      0.00 
    7   16    2     -0.71      0.00 
    8   16    2      0.71      0.00 
    9   16    2      2.07      0.00 
   10   16    2      2.12      0.00 
   -6   17    2     -0.89      0.00 
   -5   17    2     -1.77      0.00 
   -4   17    2     -0.32      0.00 
   -3   17    2      1.61      0.00 
   -2   17    2      1.06      0.00 
   -1   17    2     -1.32      0.00 
    0   17    2     -2.20      0.00 
    1   17    2     -0.90      0.00 
    2   17    2      0.23      0.00 
    3   17    2      0.27      0.00 
    4   17    2      0.12      0.00 
    5   17    2      0.01      0.00 
    6   17    2     -0.18      0.00 
    7   17    2     -0.03      0.00 
    8   17    2      0.13      0.00 
    9   17    2     -0.49      0.00 
   -4   18    2     -4.99      0.00 
   -3   18    2     -5.29      0.00 
   -2   18    2     -4.31      0.00 
   -1   18    2     -3.72      0.00 
    0   18    2     -3.64      0.00 
    1   18    2     -3.66      0.00 
    2   18    2     -4.40      0.00 
    3   18    2     -5.20      0.00 
    4   18    2     -4.19      0.00 
    5   18    2     -2.12      0.00 
    6   18    2     -1.60      0.00 
    7   18    2     -2.27      0.00 
    0   19    2      0.24      0.00 
    1   19    2      0.65      0.00 
    2   19    2      2.00      0.00 
    3   19    2      1.58      0.00 
    4   19    2     -0.21      0.00 
   -4  -18    3      0.12      0.00 
   -3  -18    3      2.65      0.00 
   -2  -18    3      3.94      0.00 
   -1  -18    3      4.17      0.00 
    0  -18    3      3.65      0.00 
    1  -18    3      2.90      0.00 
    2  -18    3      2.93      0.00 
    3  -18    3      3.29      0.00 
    4  -18    3      2.21      0.00 
   -6  -17    3     -2.40      0.00 
   -5  -17    3     -3.12      0.00 
   -4  -17    3     -2.50      0.00 
   -3  -17    3     -1.57      0.00 
   -2  -17    3     -0.95      0.00 
   -1  -17    3     -0.24      0.00 
    0  -17    3     -0.04      0.00 
    1  -17    3     -1.43      0.00 
    2  -17    3     -3.01      0.00 
    3  -17    3     -2.05      0.00 
    4  -17    3      0.79      0.00 
    5  -17    3      2.44      0.00 
    6  -17    3      2.60      0.00 
    7  -17    3      2.93      0.00 
   -8  -16    3      2.51      0.00 
   -7  -16    3      4.26      0.00 
   -6  -16    3      3.89      0.00 
   -5  -16    3      2.14      0.00 
   -4  -16    3      1.62      0.00 
   -3  -16    3      2.60      0.00 
   -2  -16    3      3.47      0.00 
   -1  -16    3      3.86      0.00 
    0  -16    3      4.03      0.00 
    1  -16    3      3.03      0.00 
    2  -16    3      0.73      0.00 
    3  -16    3     -0.57      0.00 
    4  -16    3      0.27      0.00 
    5  -16    3      1.08      0.00 
    6  -16    3      0.73      0.00 
    7  -16    3      1.23      0.00 
    8  -16    3      3.00      0.00 
   -9  -15    3      0.33      0.00 
   -8  -15    3     -0.80      0.00 
   -7  -15    3     -0.54      0.00 
   -6  -15    3      0.84      0.00 
   -5  -15    3      1.22      0.00 
   -4  -15    3      0.49      0.00 
   -3  -15    3      0.11      0.00 
   -2  -15    3      0.33      0.00 
   -1  -15    3      0.95      0.00 
    0  -15    3      2.09      0.00 
    1  -15    3      2.45      0.00 
    2  -15    3      0.50      0.00 
    3  -15    3     -2.21      0.00 
    4  -15    3     -2.85      0.00 
    5  -15    3     -1.96      0.00 
    6  -15    3     -1.88      0.00 
    7  -15    3     -2.01      0.00 
    8  -15    3     -0.34      0.00 
    9  -15    3      2.12      0.00 
   10  -15    3      2.87      0.00 
  -10  -14    3     -1.80      0.00 
   -9  -14    3      0.41      0.00 
   -8  -14    3      3.06      0.00 
   -7  -14    3      3.77      0.00 
   -6  -14    3      2.99      0.00 
   -5  -14    3      1.82      0.00 
   -4  -14    3      0.57      0.00 
   -3  -14    3     -0.25      0.00 
   -2  -14    3     -0.39      0.00 
   -1  -14    3     -0.07      0.00 
    0  -14    3      0.90      0.00 
    1  -14    3      2.23      0.00 
    2  -14    3      2.42      0.00 
    3  -14    3      1.34      0.00 
    4  -14    3      1.03      0.00 
    5  -14    3      2.10      0.00 
    6  -14    3      2.91      0.00 
    7  -14    3      3.08      0.00 
    8  -14    3      3.69      0.00 
    9  -14    3      4.35      0.00 
   10  -14    3      3.91      0.00 
   11  -14    3      2.76      0.00 
  -10  -13    3     -1.05      0.00 
   -9  -13    3     -2.83      0.00 
   -8  -13    3     -2.10      0.00 
   -7  -13    3     -0.36      0.00 
   -6  -13    3      0.36      0.00 
   -5  -13    3      0.24      0.00 
   -4  -13    3     -0.07      0.00 
   -3  -13    3     -0.71      0.00 
   -2  -13    3     -1.47      0.00 
   -1  -13    3     -1.25      0.00 
    0  -13    3      0.56      0.00 
    1  -13    3      2.66      0.00 
    2  -13    3      2.68      0.00 
    3  -13    3      0.67      0.00 
    4  -13    3     -0.14      0.00 
    5  -13    3      1.69      0.00 
    6  -13    3      3.48      0.00 
    7  -13    3      3.18      0.00 
    8  -13    3      2.45      0.00 
    9  -13    3      2.68      0.00 
   10  -13    3      2.93      0.00 
   11  -13    3      2.80      0.00 
  -11  -12    3      2.18      0.00 
  -10  -12    3      1.45      0.00 
   -9  -12    3     -1.29      0.00 
   -8  -12    3     -2.40      0.00 
   -7  -12    3     -0.18      0.00 
   -6  -12    3      2.60      0.00 
   -5  -12    3      3.24      0.00 
   -4  -12    3      2.97      0.00 
   -3  -12    3      3.37      0.00 
   -2  -12    3      2.93      0.00 
   -1  -12    3      0.45      0.00 
    0  -12    3     -1.26      0.00 
    1  -12    3      0.52      0.00 
    2  -12    3      3.33      0.00 
    3  -12    3      2.89      0.00 
    4  -12    3     -0.08      0.00 
    5  -12    3     -1.26      0.00 
    6  -12    3      0.56      0.00 
    7  -12    3      2.71      0.00 
    8  -12    3      3.58      0.00 
    9  -12    3      3.54      0.00 
   10  -12    3      2.58      0.00 
   11  -12    3      1.06      0.00 
   12  -12    3      0.62      0.00 
  -12  -11    3     -3.42      0.00 
  -11  -11    3     -1.52      0.00 
  -10  -11    3      1.88      0.00 
   -9  -11    3      2.80      0.00 
   -8  -11    3     -0.26      0.00 
   -7  -11    3     -3.45      0.00 
   -6  -11    3     -2.80      0.00 
   -5  -11    3     -0.38      0.00 
   -4  -11    3     -0.02      0.00 
   -3  -11    3     -0.44      0.00 
   -2  -11    3      0.98      0.00 
   -1  -11    3      2.25      0.00 
    0  -11    3      0.84      0.00 
    1  -11    3     -1.37      0.00 
    2  -11    3     -1.73      0.00 
    3  -11    3     -0.83      0.00 
    4  -11    3      0.08      0.00 
    5  -11    3      1.05      0.00 
    6  -11    3      1.70      0.00 
    7  -11    3      1.07      0.00 
    8  -11    3     -0.43      0.00 
    9  -11    3     -1.38      0.00 
   10  -11    3     -1.66      0.00 
   11  -11    3     -1.85      0.00 
   12  -11    3     -1.39      0.00 
   13  -11    3      0.15      0.00 
  -12  -10    3      2.03      0.00 
  -11  -10    3      1.04      0.00 
  -10  -10    3     -0.35      0.00 
   -9  -10    3      0.02      0.00 
   -8  -10    3      1.30      0.00 
   -7  -10    3      0.67      0.00 
   -6  -10    3     -0.80      0.00 
   -5  -10    3     -0.21      0.00 
   -4  -10    3      0.96      0.00 
   -3  -10    3      0.22      0.00 
   -2  -10    3     -0.88      0.00 
   -1  -10    3     -0.72      0.00 
    0  -10    3     -0.35      0.00 
    1  -10    3      0.24      0.00 
    2  -10    3      1.74      0.00 
    3  -10    3      2.26      0.00 
    4  -10    3      0.69      0.00 
    5  -10    3     -0.22      0.00 
    6  -10    3      1.44      0.00 
    7  -10    3      3.69      0.00 
    8  -10    3      4.67      0.00 
    9  -10    3      4.99      0.00 
   10  -10    3      4.86      0.00 
   11  -10    3      3.28      0.00 
   12  -10    3      0.62      0.00 
   13  -10    3     -1.04      0.00 
   14  -10    3     -0.72      0.00 
  -13   -9    3     -0.81      0.00 
  -12   -9    3     -1.13      0.00 
  -11   -9    3     -0.06      0.00 
  -10   -9    3      0.40      0.00 
   -9   -9    3     -0.18      0.00 
   -8   -9    3      0.25      0.00 
   -7   -9    3      1.39      0.00 
   -6   -9    3      1.47      0.00 
   -5   -9    3      1.44      0.00 
   -4   -9    3      2.13      0.00 
   -3   -9    3      2.01      0.00 
   -2   -9    3      1.49      0.00 
   -1   -9    3      2.43      0.00 
    0   -9    3      3.16      0.00 
    1   -9    3      1.56      0.00 
    2   -9    3     -0.16      0.00 
    3   -9    3     -0.26      0.00 
    4   -9    3     -0.99      0.00 
    5   -9    3     -3.14      0.00 
    6   -9    3     -4.10      0.00 
    7   -9    3     -3.24      0.00 
    8   -9    3     -2.78      0.00 
    9   -9    3     -3.19      0.00 
   10   -9    3     -3.13      0.00 
   11   -9    3     -2.42      0.00 
   12   -9    3     -1.78      0.00 
   13   -9    3     -1.24      0.00 
   14   -9    3     -0.58      0.00 
  -13   -8    3      0.55      0.00 
  -12   -8    3      0.02      0.00 
  -11   -8    3      0.08      0.00 
  -10   -8    3      0.36      0.00 
   -9   -8    3     -0.08      0.00 
   -8   -8    3     -0.19      0.00 
   -7   -8    3      0.63      0.00 
   -6   -8    3      0.83      0.00 
   -5   -8    3      0.19      0.00 
   -4   -8    3      0.34      0.00 
   -3   -8    3      0.75      0.00 
   -2   -8    3     -0.07      0.00 
   -1   -8    3     -0.95      0.00 
    0   -8    3     -0.63      0.00 
    1   -8    3     -0.47      0.00 
    2   -8    3     -0.92      0.00 
    3   -8    3     -0.22      0.00 
    4   -8    3      1.45      0.00 
    5   -8    3      1.80      0.00 
    6   -8    3      0.95      0.00 
    7   -8    3      1.05      0.00 
    8   -8    3      2.02      0.00 
    9   -8    3      2.21      0.00 
   10   -8    3      1.59      0.00 
   11   -8    3      0.99      0.00 
   12   -8    3      0.17      0.00 
   13   -8    3     -0.91      0.00 
   14   -8    3     -1.24      0.00 
   15   -8    3     -0.62      0.00 
  -13   -7    3      0.93      0.00 
  -12   -7    3      0.44      0.00 
  -11   -7    3      0.73      0.00 
  -10   -7    3      1.44      0.00 
   -9   -7    3      1.54      0.00 
   -8   -7    3      1.68      0.00 
   -7   -7    3      2.56      0.00 
   -6   -7    3      2.98      0.00 
   -5   -7    3      2.02      0.00 
   -4   -7    3      0.33      0.00 
   -3   -7    3     -1.45      0.00 
   -2   -7    3     -2.56      0.00 
   -1   -7    3     -1.48      0.00 
    0   -7    3      1.63      0.00 
    1   -7    3      3.96      0.00 
    2   -7    3      3.21      0.00 
    3   -7    3      0.33      0.00 
    4   -7    3     -2.32      0.00 
    5   -7    3     -4.07      0.00 
    6   -7    3     -5.56      0.00 
    7   -7    3     -6.05      0.00 
    8   -7    3     -4.29      0.00 
    9   -7    3     -2.00      0.00 
   10   -7    3     -2.04      0.00 
   11   -7    3     -3.54      0.00 
   12   -7    3     -3.53      0.00 
   13   -7    3     -2.01      0.00 
   14   -7    3     -1.02      0.00 
   15   -7    3     -0.85      0.00 
  -14   -6    3      1.38      0.00 
  -13   -6    3      0.71      0.00 
  -12   -6    3     -0.78      0.00 
  -11   -6    3     -0.34      0.00 
  -10   -6    3      1.81      0.00 
   -9   -6    3      2.29      0.00 
   -8   -6    3      1.17      0.00 
   -7   -6    3      1.21      0.00 
   -6   -6    3      2.09      0.00 
   -5   -6    3      2.58      0.00 
   -4   -6    3      3.55      0.00 
   -3   -6    3      4.07      0.00 
   -2   -6    3      1.81      0.00 
   -1   -6    3     -1.31      0.00 
    0   -6    3     -1.48      0.00 
    1   -6    3      0.78      0.00 
    2   -6    3      2.16      0.00 
    3   -6    3      1.41      0.00 
    4   -6    3      0.35      0.00 
    5   -6    3      1.57      0.00 
    6   -6    3      4.28      0.00 
    7   -6    3      4.51      0.00 
    8   -6    3      2.09      0.00 
    9   -6    3      1.76      0.00 
   10   -6    3      4.27      0.00 
   11   -6    3      4.65      0.00 
   12   -6    3      1.27      0.00 
   13   -6    3     -1.71      0.00 
   14   -6    3     -1.69      0.00 
   15   -6    3     -0.44      0.00 
  -14   -5    3      1.72      0.00 
  -13   -5    3      4.09      0.00 
  -12   -5    3      3.54      0.00 
  -11   -5    3      1.23      0.00 
  -10   -5    3      1.26      0.00 
   -9   -5    3      2.23      0.00 
   -8   -5    3      0.99      0.00 
   -7   -5    3      0.25      0.00 
   -6   -5    3      2.48      0.00 
   -5   -5    3      4.56      0.00 
   -4   -5    3      4.38      0.00 
   -3   -5    3      3.18      0.00 
   -2   -5    3      0.66      0.00 
   -1   -5    3     -3.39      0.00 
    0   -5    3     -6.02      0.00 
    1   -5    3     -5.09      0.00 
    2   -5    3     -1.80      0.00 
    3   -5    3      1.16      0.00 
    4   -5    3      0.61      0.00 
    5   -5    3     -3.72      0.00 
    6   -5    3     -6.75      0.00 
    7   -5    3     -5.24      0.00 
    8   -5    3     -3.15      0.00 
    9   -5    3     -3.57      0.00 
   10   -5    3     -3.11      0.00 
   11   -5    3      0.25      0.00 
   12   -5    3      2.54      0.00 
   13   -5    3      0.82      0.00 
   14   -5    3     -2.36      0.00 
   15   -5    3     -3.76      0.00 
   16   -5    3     -3.24      0.00 
  -14   -4    3     -4.03      0.00 
  -13   -4    3     -2.90      0.00 
  -12   -4    3      0.36      0.00 
  -11   -4    3      1.78      0.00 
  -10   -4    3      2.05      0.00 
   -9   -4    3      3.59      0.00 
   -8   -4    3      4.20      0.00 
   -7   -4    3      1.79      0.00 
   -6   -4    3     -0.79      0.00 
   -5   -4    3     -0.90      0.00 
   -4   -4    3      0.67      0.00 
   -3   -4    3      2.13      0.00 
   -2   -4    3      1.86      0.00 
   -1   -4    3     -0.07      0.00 
    0   -4    3     -0.81      0.00 
    1   -4    3      0.88      0.00 
    2   -4    3      2.16      0.00 
    3   -4    3      1.70      0.00 
    4   -4    3      1.91      0.00 
    5   -4    3      3.43      0.00 
    6   -4    3      4.06      0.00 
    7   -4    3      3.14      0.00 
    8   -4    3      1.63      0.00 
    9   -4    3     -0.14      0.00 
   10   -4    3     -1.46      0.00 
   11   -4    3     -1.22      0.00 
   12   -4    3     -0.42      0.00 
   13   -4    3     -1.07      0.00 
   14   -4    3     -2.46      0.00 
   15   -4    3     -2.28      0.00 
   16   -4    3     -0.78      0.00 
  -14   -3    3      2.41      0.00 
  -13   -3    3      1.24      0.00 
  -12   -3    3      0.81      0.00 
  -11   -3    3      1.53      0.00 
  -10   -3    3      1.54      0.00 
   -9   -3    3      0.29      0.00 
   -8   -3    3     -0.79      0.00 
   -7   -3    3     -0.29      0.00 
   -6   -3    3      1.45      0.00 
   -5   -3    3      2.82      0.00 
   -4   -3    3      3.97      0.00 
   -3   -3    3      6.71      0.00 
   -2   -3    3      9.89      0.00 
   -1   -3    3      8.53      0.00 
    0   -3    3      0.31      0.00 
    1   -3    3     -9.67      0.00 
    2   -3    3    -12.97      0.00 
    3   -3    3     -6.99      0.00 
    4   -3    3      1.53      0.00 
    5   -3    3      4.41      0.00 
    6   -3    3      1.97      0.00 
    7   -3    3      0.24      0.00 
    8   -3    3      0.89      0.00 
    9   -3    3      0.35      0.00 
   10   -3    3     -2.45      0.00 
   11   -3    3     -3.79      0.00 
   12   -3    3     -1.49      0.00 
   13   -3    3      0.86      0.00 
   14   -3    3     -0.83      0.00 
   15   -3    3     -4.41      0.00 
   16   -3    3     -4.76      0.00 
  -14   -2    3     -1.87      0.00 
  -13   -2    3     -0.18      0.00 
  -12   -2    3      0.68      0.00 
  -11   -2    3     -0.29      0.00 
  -10   -2    3     -0.43      0.00 
   -9   -2    3      2.16      0.00 
   -8   -2    3      4.37      0.00 
   -7   -2    3      3.11      0.00 
   -6   -2    3     -0.24      0.00 
   -5   -2    3     -3.33      0.00 
   -4   -2    3     -4.87      0.00 
   -3   -2    3     -3.53      0.00 
   -2   -2    3      1.32      0.00 
   -1   -2    3      9.86      0.00 
    0   -2    3     20.61      0.00 
    1   -2    3     25.36      0.00 
    2   -2    3     15.44      0.00 
    4   -2    3    -10.64      0.00 
    5   -2    3     -5.93      0.00 
    6   -2    3     -0.13      0.00 
    7   -2    3      0.06      0.00 
    8   -2    3     -0.61      0.00 
    9   -2    3      1.43      0.00 
   10   -2    3      2.83      0.00 
   11   -2    3      0.51      0.00 
   12   -2    3     -2.84      0.00 
   13   -2    3     -2.66      0.00 
   14   -2    3      0.58      0.00 
   15   -2    3      2.32      0.00 
   16   -2    3      1.02      0.00 
  -14   -1    3      3.21      0.00 
  -13   -1    3      2.63      0.00 
  -12   -1    3      3.76      0.00 
  -11   -1    3      4.95      0.00 
  -10   -1    3      2.80      0.00 
   -9   -1    3     -0.69      0.00 
   -8   -1    3     -1.95      0.00 
   -7   -1    3     -0.99      0.00 
   -6   -1    3      0.51      0.00 
   -5   -1    3      0.01      0.00 
   -4   -1    3     -3.92      0.00 
   -3   -1    3     -7.45      0.00 
   -2   -1    3     -8.18      0.00 
   -1   -1    3    -11.36      0.00 
    0   -1    3    -17.34      0.00 
    1   -1    3    -15.77      0.00 
    2   -1    3     -4.83      0.00 
    3   -1    3      2.77      0.00 
    4   -1    3      1.20      0.00 
    5   -1    3     -1.58      0.00 
    6   -1    3     -0.88      0.00 
    7   -1    3     -0.27      0.00 
    8   -1    3     -1.18      0.00 
    9   -1    3     -1.40      0.00 
   10   -1    3     -0.71      0.00 
   11   -1    3     -0.78      0.00 
   12   -1    3     -2.07      0.00 
   13   -1    3     -3.37      0.00 
   14   -1    3     -3.37      0.00 
   15   -1    3     -2.05      0.00 
   16   -1    3     -0.29      0.00 
  -14    0    3     -1.33      0.00 
  -13    0    3     -0.85      0.00 
  -12    0    3     -1.70      0.00 
  -10    0    3      0.17      0.00 
   -9    0    3      1.45      0.00 
   -8    0    3      2.49      0.00 
   -7    0    3      1.72      0.00 
   -6    0    3     -0.17      0.00 
   -5    0    3      0.89      0.00 
   -4    0    3      3.76      0.00 
   -3    0    3      3.42      0.00 
   -2    0    3      1.43      0.00 
   -1    0    3      1.35      0.00 
    0    0    3      0.17      0.00 
    2    0    3     -2.53      0.00 
    3    0    3      1.69      0.00 
    4    0    3      2.75      0.00 
    5    0    3      0.07      0.00 
    6    0    3     -1.24      0.00 
    7    0    3     -1.04      0.00 
    8    0    3     -1.58      0.00 
    9    0    3     -0.83      0.00 
   10    0    3      2.73      0.00 
   11    0    3      5.53      0.00 
   12    0    3      4.48      0.00 
   13    0    3      1.44      0.00 
   14    0    3     -0.65      0.00 
   15    0    3     -1.70      0.00 
   16    0    3     -2.50      0.00 
   17    0    3     -2.56      0.00 
  -14    1    3      1.75      0.00 
  -13    1    3      3.64      0.00 
  -12    1    3      4.15      0.00 
  -11    1    3      4.30      0.00 
  -10    1    3      4.01      0.00 
   -9    1    3      1.58      0.00 
   -8    1    3     -0.94      0.00 
   -7    1    3     -0.67      0.00 
   -6    1    3     -0.17      0.00 
   -5    1    3     -2.21      0.00 
   -4    1    3     -4.41      0.00 
   -3    1    3     -4.75      0.00 
   -2    1    3     -4.79      0.00 
   -1    1    3     -5.79      0.00 
    0    1    3     -8.23      0.00 
    1    1    3    -11.81      0.00 
    2    1    3    -12.03      0.00 
    3    1    3     -4.69      0.00 
    4    1    3      5.06      0.00 
    5    1    3      8.46      0.00 
    6    1    3      5.88      0.00 
    7    1    3      3.49      0.00 
    8    1    3      1.98      0.00 
    9    1    3     -1.15      0.00 
   10    1    3     -3.96      0.00 
   11    1    3     -3.86      0.00 
   12    1    3     -2.56      0.00 
   13    1    3     -1.90      0.00 
   14    1    3     -1.07      0.00 
   15    1    3     -0.28      0.00 
   16    1    3     -0.56      0.00 
   17    1    3     -0.77      0.00 
  -14    2    3     -2.75      0.00 
  -13    2    3     -2.08      0.00 
  -12    2    3     -1.40      0.00 
  -11    2    3     -1.21      0.00 
  -10    2    3      0.41      0.00 
   -9    2    3      2.74      0.00 
   -8    2    3      2.14      0.00 
   -7    2    3     -1.02      0.00 
   -6    2    3     -1.78      0.00 
   -5    2    3      1.50      0.00 
   -4    2    3      4.32      0.00 
   -3    2    3      1.93      0.00 
   -2    2    3     -5.71      0.00 
   -1    2    3    -14.44      0.00 
    0    2    3    -19.71      0.00 
    1    2    3    -21.02      0.00 
    2    2    3    -21.40      0.00 
    3    2    3    -21.04      0.00 
    5    2    3     -9.30      0.00 
    6    2    3     -4.19      0.00 
    7    2    3     -2.49      0.00 
    8    2    3     -1.48      0.00 
    9    2    3     -1.12      0.00 
   10    2    3     -1.86      0.00 
   11    2    3     -1.44      0.00 
   12    2    3     -0.07      0.00 
   13    2    3     -0.38      0.00 
   14    2    3     -0.90      0.00 
   15    2    3      0.84      0.00 
   16    2    3      2.22      0.00 
   17    2    3      0.94      0.00 
  -14    3    3      1.63      0.00 
  -13    3    3      1.78      0.00 
  -12    3    3      2.67      0.00 
  -11    3    3      3.63      0.00 
  -10    3    3      3.36      0.00 
   -9    3    3      2.97      0.00 
   -8    3    3      3.94      0.00 
   -7    3    3      4.26      0.00 
   -6    3    3      1.77      0.00 
   -5    3    3     -0.90      0.00 
   -4    3    3      0.14      0.00 
   -3    3    3      4.32      0.00 
   -2    3    3      8.26      0.00 
   -1    3    3      9.76      0.00 
    0    3    3      8.90      0.00 
    1    3    3      7.32      0.00 
    2    3    3      5.42      0.00 
    3    3    3      1.36      0.00 
    4    3    3     -4.07      0.00 
    5    3    3     -6.72      0.00 
    6    3    3     -5.70      0.00 
    7    3    3     -3.58      0.00 
    8    3    3     -0.97      0.00 
    9    3    3      1.39      0.00 
   10    3    3      0.80      0.00 
   11    3    3     -1.36      0.00 
   12    3    3     -1.24      0.00 
   13    3    3     -0.53      0.00 
   14    3    3     -2.16      0.00 
   15    3    3     -3.06      0.00 
   16    3    3     -0.72      0.00 
   17    3    3      1.60      0.00 
  -14    4    3      2.02      0.00 
  -13    4    3      2.41      0.00 
  -12    4    3      0.55      0.00 
  -11    4    3     -0.90      0.00 
  -10    4    3     -0.48      0.00 
   -9    4    3     -0.41      0.00 
   -8    4    3     -1.49      0.00 
   -7    4    3     -1.32      0.00 
   -6    4    3      0.65      0.00 
   -5    4    3      2.41      0.00 
   -4    4    3      3.22      0.00 
   -3    4    3      3.31      0.00 
   -2    4    3      2.14      0.00 
   -1    4    3     -0.32      0.00 
    0    4    3     -2.84      0.00 
    1    4    3     -3.80      0.00 
    2    4    3     -2.62      0.00 
    3    4    3     -1.28      0.00 
    4    4    3     -1.78      0.00 
    5    4    3     -2.43      0.00 
    6    4    3     -1.41      0.00 
    7    4    3     -0.92      0.00 
    8    4    3     -2.07      0.00 
    9    4    3     -2.46      0.00 
   10    4    3     -2.12      0.00 
   11    4    3     -2.75      0.00 
   12    4    3     -2.28      0.00 
   13    4    3      0.56      0.00 
   14    4    3      2.04      0.00 
   15    4    3      0.41      0.00 
   16    4    3     -1.28      0.00 
  -14    5    3      0.50      0.00 
  -13    5    3      3.97      0.00 
  -12    5    3      6.57      0.00 
  -11    5    3      6.39      0.00 
  -10    5    3      4.97      0.00 
   -9    5    3      3.82      0.00 
   -8    5    3      2.43      0.00 
   -7    5    3      0.78      0.00 
   -6    5    3      0.08      0.00 
   -5    5    3      0.48      0.00 
   -4    5    3      1.23      0.00 
   -3    5    3      2.22      0.00 
   -2    5    3      3.52      0.00 
   -1    5    3      4.18      0.00 
    0    5    3      2.95      0.00 
    1    5    3      0.36      0.00 
    2    5    3     -1.39      0.00 
    3    5    3     -2.00      0.00 
    4    5    3     -3.64      0.00 
    5    5    3     -6.16      0.00 
    6    5    3     -6.85      0.00 
    7    5    3     -6.01      0.00 
    8    5    3     -5.73      0.00 
    9    5    3     -4.93      0.00 
   10    5    3     -2.73      0.00 
   11    5    3     -1.87      0.00 
   12    5    3     -3.14      0.00 
   13    5    3     -3.53      0.00 
   14    5    3     -2.23      0.00 
   15    5    3     -0.87      0.00 
   16    5    3      0.36      0.00 
  -13    6    3      0.72      0.00 
  -12    6    3      1.07      0.00 
  -11    6    3      0.93      0.00 
  -10    6    3      1.22      0.00 
   -9    6    3      1.87      0.00 
   -8    6    3      1.76      0.00 
   -7    6    3      0.71      0.00 
   -6    6    3     -0.45      0.00 
   -5    6    3     -1.24      0.00 
   -4    6    3     -1.61      0.00 
   -3    6    3     -1.46      0.00 
   -2    6    3     -0.45      0.00 
   -1    6    3      1.32      0.00 
    0    6    3      1.99      0.00 
    1    6    3     -0.42      0.00 
    2    6    3     -4.08      0.00 
    3    6    3     -5.16      0.00 
    4    6    3     -3.65      0.00 
    5    6    3     -1.77      0.00 
    6    6    3      0.41      0.00 
    7    6    3      2.34      0.00 
    8    6    3      1.51      0.00 
    9    6    3     -1.29      0.00 
   10    6    3     -2.26      0.00 
   11    6    3     -1.23      0.00 
   12    6    3     -0.72      0.00 
   13    6    3     -1.02      0.00 
   14    6    3     -1.51      0.00 
   15    6    3     -2.34      0.00 
   16    6    3     -2.49      0.00 
  -13    7    3      0.45      0.00 
  -12    7    3      3.62      0.00 
  -11    7    3      4.49      0.00 
  -10    7    3      2.90      0.00 
   -9    7    3      1.21      0.00 
   -8    7    3      0.24      0.00 
   -7    7    3      0.15      0.00 
   -6    7    3      1.50      0.00 
   -5    7    3      3.41      0.00 
   -4    7    3      4.12      0.00 
   -3    7    3      3.50      0.00 
   -2    7    3      2.70      0.00 
   -1    7    3      3.22      0.00 
    0    7    3      5.61      0.00 
    1    7    3      7.66      0.00 
    2    7    3      6.83      0.00 
    3    7    3      3.87      0.00 
    4    7    3      0.51      0.00 
    5    7    3     -3.13      0.00 
    6    7    3     -5.73      0.00 
    7    7    3     -5.19      0.00 
    8    7    3     -2.93      0.00 
    9    7    3     -1.60      0.00 
   10    7    3     -0.86      0.00 
   11    7    3      0.20      0.00 
   12    7    3      1.04      0.00 
   13    7    3      1.60      0.00 
   14    7    3      1.48      0.00 
   15    7    3     -0.48      0.00 
   16    7    3     -2.70      0.00 
  -13    8    3     -2.99      0.00 
  -12    8    3     -1.19      0.00 
  -11    8    3      0.89      0.00 
  -10    8    3      1.13      0.00 
   -9    8    3      0.91      0.00 
   -8    8    3      1.00      0.00 
   -7    8    3     -0.21      0.00 
   -6    8    3     -2.29      0.00 
   -5    8    3     -2.84      0.00 
   -4    8    3     -1.93      0.00 
   -3    8    3     -1.83      0.00 
   -2    8    3     -3.43      0.00 
   -1    8    3     -5.20      0.00 
    0    8    3     -4.57      0.00 
    1    8    3     -1.15      0.00 
    2    8    3      2.00      0.00 
    3    8    3      2.24      0.00 
    4    8    3      0.29      0.00 
    5    8    3     -2.09      0.00 
    6    8    3     -3.81      0.00 
    7    8    3     -4.21      0.00 
    8    8    3     -3.93      0.00 
    9    8    3     -4.03      0.00 
   10    8    3     -3.97      0.00 
   11    8    3     -3.68      0.00 
   12    8    3     -4.28      0.00 
   13    8    3     -4.27      0.00 
   14    8    3     -1.38      0.00 
   15    8    3      1.86      0.00 
  -12    9    3      1.27      0.00 
  -11    9    3      4.55      0.00 
  -10    9    3      4.95      0.00 
   -9    9    3      1.60      0.00 
   -8    9    3     -0.77      0.00 
   -7    9    3      0.11      0.00 
   -6    9    3      1.20      0.00 
   -5    9    3      0.47      0.00 
   -4    9    3     -0.21      0.00 
   -3    9    3      0.93      0.00 
   -2    9    3      2.25      0.00 
   -1    9    3      0.74      0.00 
    0    9    3     -3.43      0.00 
    1    9    3     -5.98      0.00 
    2    9    3     -3.54      0.00 
    3    9    3      1.96      0.00 
    4    9    3      5.50      0.00 
    5    9    3      4.41      0.00 
    6    9    3      0.94      0.00 
    7    9    3     -0.85      0.00 
    8    9    3     -0.59      0.00 
    9    9    3     -0.90      0.00 
   10    9    3     -1.53      0.00 
   11    9    3      0.00      0.00 
   12    9    3      2.40      0.00 
   13    9    3      2.26      0.00 
   14    9    3     -0.22      0.00 
   15    9    3     -2.44      0.00 
  -12   10    3     -1.78      0.00 
  -11   10    3     -1.56      0.00 
  -10   10    3      0.90      0.00 
   -9   10    3      1.73      0.00 
   -8   10    3     -0.66      0.00 
   -7   10    3     -3.02      0.00 
   -6   10    3     -2.83      0.00 
   -5   10    3     -1.66      0.00 
   -4   10    3     -1.68      0.00 
   -3   10    3     -2.31      0.00 
   -2   10    3     -1.63      0.00 
   -1   10    3      0.32      0.00 
    0   10    3      1.18      0.00 
    1   10    3     -0.69      0.00 
    2   10    3     -3.85      0.00 
    3   10    3     -5.06      0.00 
    4   10    3     -3.17      0.00 
    5   10    3     -0.73      0.00 
    6   10    3     -0.57      0.00 
    7   10    3     -1.87      0.00 
    8   10    3     -2.23      0.00 
    9   10    3     -1.71      0.00 
   10   10    3     -1.47      0.00 
   11   10    3     -1.01      0.00 
   12   10    3      0.55      0.00 
   13   10    3      3.17      0.00 
   14   10    3      6.24      0.00 
   15   10    3      7.53      0.00 
  -11   11    3     -0.39      0.00 
  -10   11    3     -0.19      0.00 
   -9   11    3      0.90      0.00 
   -8   11    3      1.41      0.00 
   -7   11    3      1.31      0.00 
   -6   11    3      1.46      0.00 
   -5   11    3      1.59      0.00 
   -4   11    3      1.15      0.00 
   -3   11    3      0.80      0.00 
   -2   11    3      1.17      0.00 
   -1   11    3      1.34      0.00 
    0   11    3      0.33      0.00 
    1   11    3     -1.17      0.00 
    2   11    3     -1.81      0.00 
    3   11    3     -1.13      0.00 
    4   11    3      0.35      0.00 
    5   11    3      1.53      0.00 
    6   11    3      1.51      0.00 
    7   11    3      1.00      0.00 
    8   11    3      0.99      0.00 
    9   11    3      0.69      0.00 
   10   11    3     -0.37      0.00 
   11   11    3     -0.81      0.00 
   12   11    3     -0.57      0.00 
   13   11    3     -1.33      0.00 
   14   11    3     -2.18      0.00 
  -10   12    3     -0.91      0.00 
   -9   12    3      0.84      0.00 
   -8   12    3      0.65      0.00 
   -7   12    3     -2.06      0.00 
   -6   12    3     -3.77      0.00 
   -5   12    3     -2.89      0.00 
   -4   12    3     -1.95      0.00 
   -3   12    3     -2.46      0.00 
   -2   12    3     -2.37      0.00 
   -1   12    3     -0.67      0.00 
    0   12    3      0.15      0.00 
    1   12    3     -1.76      0.00 
    2   12    3     -4.61      0.00 
    3   12    3     -5.46      0.00 
    4   12    3     -3.41      0.00 
    5   12    3     -0.51      0.00 
    6   12    3     -0.16      0.00 
    7   12    3     -2.85      0.00 
    8   12    3     -5.06      0.00 
    9   12    3     -4.27      0.00 
   10   12    3     -1.80      0.00 
   11   12    3      0.71      0.00 
   12   12    3      2.43      0.00 
   13   12    3      1.82      0.00 
   14   12    3     -0.64      0.00 
  -10   13    3     -2.68      0.00 
   -9   13    3     -1.73      0.00 
   -8   13    3      1.69      0.00 
   -7   13    3      2.86      0.00 
   -6   13    3      0.95      0.00 
   -5   13    3     -0.21      0.00 
   -4   13    3      0.55      0.00 
   -3   13    3      0.43      0.00 
   -2   13    3     -1.24      0.00 
   -1   13    3     -1.75      0.00 
    0   13    3     -0.27      0.00 
    1   13    3      0.94      0.00 
    2   13    3      0.55      0.00 
    3   13    3     -0.55      0.00 
    4   13    3     -0.87      0.00 
    5   13    3      0.53      0.00 
    6   13    3      2.89      0.00 
    7   13    3      3.98      0.00 
    8   13    3      3.03      0.00 
    9   13    3      1.24      0.00 
   10   13    3     -0.58      0.00 
   11   13    3     -1.31      0.00 
   12   13    3      0.52      0.00 
   13   13    3      3.12      0.00 
   -9   14    3     -0.94      0.00 
   -8   14    3     -0.59      0.00 
   -7   14    3     -0.06      0.00 
   -6   14    3     -1.35      0.00 
   -5   14    3     -3.12      0.00 
   -4   14    3     -2.77      0.00 
   -3   14    3     -1.05      0.00 
   -2   14    3     -0.47      0.00 
   -1   14    3     -1.09      0.00 
    0   14    3     -1.60      0.00 
    1   14    3     -2.03      0.00 
    2   14    3     -2.73      0.00 
    3   14    3     -2.98      0.00 
    4   14    3     -2.38      0.00 
    5   14    3     -1.40      0.00 
    6   14    3     -0.69      0.00 
    7   14    3     -1.00      0.00 
    8   14    3     -2.17      0.00 
    9   14    3     -2.47      0.00 
   10   14    3     -1.34      0.00 
   11   14    3     -0.54      0.00 
   12   14    3     -0.53      0.00 
   -8   15    3     -1.10      0.00 
   -7   15    3     -0.04      0.00 
   -6   15    3      0.45      0.00 
   -5   15    3     -0.12      0.00 
   -4   15    3     -0.43      0.00 
   -3   15    3      0.06      0.00 
   -2   15    3      0.40      0.00 
   -1   15    3      0.26      0.00 
    0   15    3      0.33      0.00 
    1   15    3      0.55      0.00 
    2   15    3      0.19      0.00 
    3   15    3     -0.77      0.00 
    4   15    3     -1.82      0.00 
    5   15    3     -2.23      0.00 
    6   15    3     -0.80      0.00 
    7   15    3      2.29      0.00 
    8   15    3      4.24      0.00 
    9   15    3      2.84      0.00 
   10   15    3     -0.61      0.00 
   11   15    3     -3.14      0.00 
   -6   16    3     -3.22      0.00 
   -5   16    3     -3.39      0.00 
   -4   16    3     -2.74      0.00 
   -3   16    3     -2.15      0.00 
   -2   16    3     -2.41      0.00 
   -1   16    3     -2.66      0.00 
    0   16    3     -1.81      0.00 
    1   16    3     -0.81      0.00 
    2   16    3     -0.97      0.00 
    3   16    3     -1.43      0.00 
    4   16    3     -0.91      0.00 
    5   16    3     -0.27      0.00 
    6   16    3     -0.50      0.00 
    7   16    3     -0.61      0.00 
    8   16    3      0.55      0.00 
    9   16    3      2.32      0.00 
   10   16    3      3.03      0.00 
   -5   17    3     -2.56      0.00 
   -4   17    3     -3.06      0.00 
   -3   17    3     -1.02      0.00 
   -2   17    3      0.66      0.00 
   -1   17    3     -0.14      0.00 
    0   17    3     -1.50      0.00 
    1   17    3     -1.13      0.00 
    2   17    3      0.06      0.00 
    3   17    3      0.54      0.00 
    4   17    3      0.67      0.00 
    5   17    3      0.79      0.00 
    6   17    3      0.52      0.00 
    7   17    3      0.29      0.00 
    8   17    3      0.44      0.00 
    9   17    3      0.23      0.00 
   -3   18    3     -5.28      0.00 
   -2   18    3     -5.07      0.00 
   -1   18    3     -3.78      0.00 
    0   18    3     -2.67      0.00 
    1   18    3     -1.97      0.00 
    2   18    3     -2.24      0.00 
    3   18    3     -3.68      0.00 
    4   18    3     -4.34      0.00 
    5   18    3     -2.84      0.00 
    6   18    3     -1.18      0.00 
    7   18    3     -1.19      0.00 
    0   19    3      0.56      0.00 
    1   19    3      0.15      0.00 
    2   19    3      1.40      0.00 
    3   19    3      2.39      0.00 
    4   19    3      1.34      0.00 
   -3  -18    4      1.25      0.00 
   -2  -18    4      3.20      0.00 
   -1  -18    4      4.76      0.00 
    0  -18    4      5.02      0.00 
    1  -18    4      4.31      0.00 
    2  -18    4      3.62      0.00 
    3  -18    4      3.29      0.00 
    4  -18    4      2.90      0.00 
   -5  -17    4     -0.30      0.00 
   -4  -17    4     -0.40      0.00 
   -3  -17    4     -0.60      0.00 
   -2  -17    4     -1.09      0.00 
   -1  -17    4     -1.02      0.00 
    0  -17    4     -0.40      0.00 
    1  -17    4     -0.11      0.00 
    2  -17    4     -0.51      0.00 
    3  -17    4     -1.04      0.00 
    4  -17    4     -0.64      0.00 
    5  -17    4      0.91      0.00 
    6  -17    4      2.15      0.00 
    7  -17    4      1.96      0.00 
   -7  -16    4      2.26      0.00 
   -6  -16    4      3.15      0.00 
   -5  -16    4      2.29      0.00 
   -4  -16    4      1.05      0.00 
   -3  -16    4      0.74      0.00 
   -2  -16    4      1.08      0.00 
   -1  -16    4      1.61      0.00 
    0  -16    4      1.91      0.00 
    1  -16    4      1.36      0.00 
    2  -16    4      0.19      0.00 
    3  -16    4     -0.76      0.00 
    4  -16    4     -1.33      0.00 
    5  -16    4     -1.49      0.00 
    6  -16    4     -0.65      0.00 
    7  -16    4      1.16      0.00 
    8  -16    4      2.84      0.00 
   -8  -15    4      0.71      0.00 
   -7  -15    4      0.02      0.00 
   -6  -15    4      0.30      0.00 
   -5  -15    4      1.25      0.00 
   -4  -15    4      1.88      0.00 
   -3  -15    4      1.70      0.00 
   -2  -15    4      0.85      0.00 
   -1  -15    4      0.55      0.00 
    0  -15    4      2.04      0.00 
    1  -15    4      3.95      0.00 
    2  -15    4      3.67      0.00 
    3  -15    4      1.37      0.00 
    4  -15    4     -0.57      0.00 
    5  -15    4     -1.50      0.00 
    6  -15    4     -2.14      0.00 
    7  -15    4     -2.12      0.00 
    8  -15    4     -0.86      0.00 
    9  -15    4      0.74      0.00 
   10  -15    4      1.54      0.00 
   -9  -14    4     -1.41      0.00 
   -8  -14    4      0.41      0.00 
   -7  -14    4      2.36      0.00 
   -6  -14    4      2.36      0.00 
   -5  -14    4      0.80      0.00 
   -4  -14    4     -0.38      0.00 
   -3  -14    4     -0.30      0.00 
   -2  -14    4     -0.05      0.00 
   -1  -14    4     -0.70      0.00 
    0  -14    4     -1.15      0.00 
    1  -14    4      0.31      0.00 
    2  -14    4      2.57      0.00 
    3  -14    4      3.14      0.00 
    4  -14    4      2.13      0.00 
    5  -14    4      1.39      0.00 
    6  -14    4      1.28      0.00 
    7  -14    4      1.45      0.00 
    8  -14    4      2.35      0.00 
    9  -14    4      3.47      0.00 
   10  -14    4      3.31      0.00 
   11  -14    4      2.12      0.00 
  -10  -13    4      1.55      0.00 
   -9  -13    4     -0.20      0.00 
   -8  -13    4     -1.73      0.00 
   -7  -13    4     -0.99      0.00 
   -6  -13    4      0.81      0.00 
   -5  -13    4      1.71      0.00 
   -4  -13    4      1.76      0.00 
   -3  -13    4      1.67      0.00 
   -2  -13    4      1.52      0.00 
   -1  -13    4      1.34      0.00 
    0  -13    4      1.33      0.00 
    1  -13    4      1.50      0.00 
    2  -13    4      1.55      0.00 
    3  -13    4      1.22      0.00 
    4  -13    4      0.87      0.00 
    5  -13    4      1.22      0.00 
    6  -13    4      1.85      0.00 
    7  -13    4      1.38      0.00 
    8  -13    4     -0.20      0.00 
    9  -13    4     -1.47      0.00 
   10  -13    4     -1.85      0.00 
   11  -13    4     -1.39      0.00 
   12  -13    4      0.07      0.00 
  -11  -12    4      1.11      0.00 
  -10  -12    4      2.79      0.00 
   -9  -12    4      1.56      0.00 
   -8  -12    4     -1.26      0.00 
   -7  -12    4     -1.60      0.00 
   -6  -12    4      0.90      0.00 
   -5  -12    4      2.49      0.00 
   -4  -12    4      1.91      0.00 
   -3  -12    4      1.48      0.00 
   -2  -12    4      1.70      0.00 
   -1  -12    4      0.83      0.00 
    0  -12    4     -0.63      0.00 
    1  -12    4     -0.49      0.00 
    2  -12    4      1.10      0.00 
    3  -12    4      2.03      0.00 
    4  -12    4      1.43      0.00 
    5  -12    4      0.24      0.00 
    6  -12    4     -0.29      0.00 
    7  -12    4      0.58      0.00 
    8  -12    4      2.56      0.00 
    9  -12    4      4.05      0.00 
   10  -12    4      3.31      0.00 
   11  -12    4      0.69      0.00 
   12  -12    4     -1.15      0.00 
  -11  -11    4     -3.06      0.00 
  -10  -11    4      0.11      0.00 
   -9  -11    4      3.59      0.00 
   -8  -11    4      2.54      0.00 
   -7  -11    4     -1.57      0.00 
   -6  -11    4     -2.64      0.00 
   -5  -11    4      0.43      0.00 
   -4  -11    4      2.62      0.00 
   -3  -11    4      1.71      0.00 
   -2  -11    4      0.73      0.00 
   -1  -11    4      1.19      0.00 
    0  -11    4      1.26      0.00 
    1  -11    4      0.19      0.00 
    2  -11    4     -1.08      0.00 
    3  -11    4     -1.93      0.00 
    4  -11    4     -1.55      0.00 
    5  -11    4      0.29      0.00 
    6  -11    4      1.30      0.00 
    7  -11    4     -0.46      0.00 
    8  -11    4     -2.77      0.00 
    9  -11    4     -2.71      0.00 
   10  -11    4     -1.26      0.00 
   11  -11    4     -1.00      0.00 
   12  -11    4     -1.47      0.00 
   13  -11    4     -0.55      0.00 
  -12  -10    4      3.62      0.00 
  -11  -10    4      2.45      0.00 
  -10  -10    4      0.61      0.00 
   -9  -10    4      0.64      0.00 
   -8  -10    4      2.30      0.00 
   -7  -10    4      2.41      0.00 
   -6  -10    4      0.20      0.00 
   -5  -10    4     -1.08      0.00 
   -4  -10    4      0.07      0.00 
   -3  -10    4      0.96      0.00 
   -2  -10    4     -0.10      0.00 
   -1  -10    4     -1.65      0.00 
    0  -10    4     -2.38      0.00 
    1  -10    4     -2.01      0.00 
    2  -10    4     -0.58      0.00 
    3  -10    4      0.33      0.00 
    4  -10    4     -0.64      0.00 
    5  -10    4     -1.54      0.00 
    6  -10    4     -0.50      0.00 
    7  -10    4      0.57      0.00 
    8  -10    4      0.19      0.00 
    9  -10    4      0.60      0.00 
   10  -10    4      2.59      0.00 
   11  -10    4      2.85      0.00 
   12  -10    4     -0.30      0.00 
   13  -10    4     -3.57      0.00 
   14  -10    4     -3.70      0.00 
  -12   -9    4     -0.94      0.00 
  -11   -9    4     -0.70      0.00 
  -10   -9    4      0.08      0.00 
   -9   -9    4      0.44      0.00 
   -8   -9    4      0.29      0.00 
   -7   -9    4      0.61      0.00 
   -6   -9    4      1.31      0.00 
   -5   -9    4      1.85      0.00 
   -4   -9    4      2.52      0.00 
   -3   -9    4      3.19      0.00 
   -2   -9    4      3.14      0.00 
   -1   -9    4      2.85      0.00 
    0   -9    4      3.11      0.00 
    1   -9    4      3.34      0.00 
    2   -9    4      2.89      0.00 
    3   -9    4      1.73      0.00 
    4   -9    4     -0.40      0.00 
    5   -9    4     -2.96      0.00 
    6   -9    4     -4.16      0.00 
    7   -9    4     -3.89      0.00 
    8   -9    4     -4.12      0.00 
    9   -9    4     -4.91      0.00 
   10   -9    4     -4.05      0.00 
   11   -9    4     -1.63      0.00 
   12   -9    4     -0.40      0.00 
   13   -9    4     -1.25      0.00 
   14   -9    4     -2.14      0.00 
  -13   -8    4     -0.04      0.00 
  -12   -8    4     -0.56      0.00 
  -11   -8    4     -1.41      0.00 
  -10   -8    4     -1.40      0.00 
   -9   -8    4      0.26      0.00 
   -8   -8    4      1.88      0.00 
   -7   -8    4      1.51      0.00 
   -6   -8    4     -0.35      0.00 
   -5   -8    4     -1.66      0.00 
   -4   -8    4     -1.31      0.00 
   -3   -8    4      0.02      0.00 
   -2   -8    4      0.79      0.00 
   -1   -8    4      0.04      0.00 
    0   -8    4     -1.79      0.00 
    1   -8    4     -3.05      0.00 
    2   -8    4     -2.45      0.00 
    3   -8    4     -0.57      0.00 
    4   -8    4      1.09      0.00 
    5   -8    4      2.07      0.00 
    6   -8    4      2.60      0.00 
    7   -8    4      2.29      0.00 
    8   -8    4      1.04      0.00 
    9   -8    4     -0.06      0.00 
   10   -8    4     -0.06      0.00 
   11   -8    4      0.54      0.00 
   12   -8    4      0.63      0.00 
   13   -8    4     -0.03      0.00 
   14   -8    4     -0.57      0.00 
   15   -8    4     -0.29      0.00 
  -13   -7    4      1.54      0.00 
  -12   -7    4      1.59      0.00 
  -11   -7    4      1.70      0.00 
  -10   -7    4      0.90      0.00 
   -9   -7    4     -0.17      0.00 
   -8   -7    4      0.52      0.00 
   -7   -7    4      2.60      0.00 
   -6   -7    4      3.21      0.00 
   -5   -7    4      1.94      0.00 
   -4   -7    4      1.10      0.00 
   -3   -7    4      0.91      0.00 
   -2   -7    4      0.22      0.00 
   -1   -7    4      0.21      0.00 
    0   -7    4      1.87      0.00 
    1   -7    4      3.22      0.00 
    2   -7    4      2.88      0.00 
    3   -7    4      1.37      0.00 
    4   -7    4     -1.47      0.00 
    5   -7    4     -4.89      0.00 
    6   -7    4     -6.00      0.00 
    7   -7    4     -4.50      0.00 
    8   -7    4     -3.52      0.00 
    9   -7    4     -3.88      0.00 
   10   -7    4     -3.47      0.00 
   11   -7    4     -2.12      0.00 
   12   -7    4     -1.57      0.00 
   13   -7    4     -2.07      0.00 
   14   -7    4     -2.58      0.00 
   15   -7    4     -2.53      0.00 
  -13   -6    4      0.47      0.00 
  -12   -6    4     -1.11      0.00 
  -11   -6    4     -1.45      0.00 
  -10   -6    4      0.62      0.00 
   -9   -6    4      1.98      0.00 
   -8   -6    4      0.83      0.00 
   -7   -6    4      0.16      0.00 
   -6   -6    4      0.94      0.00 
   -5   -6    4      0.66      0.00 
   -4   -6    4      0.33      0.00 
   -3   -6    4      2.45      0.00 
   -2   -6    4      3.89      0.00 
   -1   -6    4      1.57      0.00 
    0   -6    4     -0.78      0.00 
    1   -6    4      0.08      0.00 
    2   -6    4      1.63      0.00 
    3   -6    4      1.71      0.00 
    4   -6    4      1.01      0.00 
    5   -6    4      0.04      0.00 
    6   -6    4     -0.20      0.00 
    7   -6    4      1.27      0.00 
    8   -6    4      2.27      0.00 
    9   -6    4      1.11      0.00 
   10   -6    4      0.60      0.00 
   11   -6    4      2.53      0.00 
   12   -6    4      3.57      0.00 
   13   -6    4      1.43      0.00 
   14   -6    4     -1.16      0.00 
   15   -6    4     -1.56      0.00 
   16   -6    4     -0.68      0.00 
  -13   -5    4      1.94      0.00 
  -12   -5    4      3.36      0.00 
  -11   -5    4      1.81      0.00 
  -10   -5    4     -0.09      0.00 
   -9   -5    4      0.28      0.00 
   -8   -5    4      0.53      0.00 
   -7   -5    4     -0.12      0.00 
   -6   -5    4      1.36      0.00 
   -5   -5    4      3.71      0.00 
   -4   -5    4      3.03      0.00 
   -3   -5    4      1.44      0.00 
   -2   -5    4      2.02      0.00 
   -1   -5    4      1.05      0.00 
    0   -5    4     -4.13      0.00 
    1   -5    4     -8.43      0.00 
    2   -5    4     -6.94      0.00 
    3   -5    4     -1.64      0.00 
    4   -5    4      2.36      0.00 
    5   -5    4      1.60      0.00 
    6   -5    4     -2.99      0.00 
    7   -5    4     -6.43      0.00 
    8   -5    4     -6.03      0.00 
    9   -5    4     -4.75      0.00 
   10   -5    4     -4.62      0.00 
   11   -5    4     -3.08      0.00 
   12   -5    4      0.63      0.00 
   13   -5    4      2.45      0.00 
   14   -5    4      0.19      0.00 
   15   -5    4     -2.78      0.00 
   16   -5    4     -2.95      0.00 
  -14   -4    4     -0.77      0.00 
  -13   -4    4     -1.83      0.00 
  -12   -4    4     -0.47      0.00 
  -11   -4    4      1.83      0.00 
  -10   -4    4      2.18      0.00 
   -9   -4    4      1.75      0.00 
   -8   -4    4      1.97      0.00 
   -7   -4    4      1.23      0.00 
   -6   -4    4     -0.42      0.00 
   -5   -4    4     -0.54      0.00 
   -4   -4    4      0.63      0.00 
   -3   -4    4      1.43      0.00 
   -2   -4    4      3.08      0.00 
   -1   -4    4      6.52      0.00 
    0   -4    4      8.62      0.00 
    1   -4    4      6.16      0.00 
    2   -4    4      0.70      0.00 
    3   -4    4     -3.20      0.00 
    4   -4    4     -2.81      0.00 
    5   -4    4      0.80      0.00 
    7   -4    4      5.07      0.00 
    8   -4    4      3.02      0.00 
    9   -4    4      0.09      0.00 
   10   -4    4     -1.74      0.00 
   11   -4    4     -2.03      0.00 
   12   -4    4     -1.63      0.00 
   13   -4    4     -1.47      0.00 
   14   -4    4     -1.98      0.00 
   15   -4    4     -2.62      0.00 
   16   -4    4     -2.26      0.00 
  -14   -3    4      1.69      0.00 
  -13   -3    4      2.62      0.00 
  -12   -3    4      1.36      0.00 
  -11   -3    4      0.26      0.00 
  -10   -3    4      0.51      0.00 
   -9   -3    4      0.61      0.00 
   -8   -3    4     -0.50      0.00 
   -7   -3    4     -1.44      0.00 
   -6   -3    4     -0.97      0.00 
   -5   -3    4     -0.20      0.00 
   -4   -3    4     -0.20      0.00 
   -3   -3    4      0.22      0.00 
   -2   -3    4      1.74      0.00 
   -1   -3    4      3.03      0.00 
    0   -3    4      3.05      0.00 
    1   -3    4      1.27      0.00 
    2   -3    4     -2.19      0.00 
    4   -3    4     -1.42      0.00 
    5   -3    4      1.82      0.00 
    6   -3    4      0.87      0.00 
    7   -3    4     -1.12      0.00 
    8   -3    4      0.17      0.00 
    9   -3    4      1.57      0.00 
   10   -3    4     -0.49      0.00 
   11   -3    4     -2.72      0.00 
   12   -3    4     -1.45      0.00 
   13   -3    4      1.25      0.00 
   14   -3    4      1.60      0.00 
   15   -3    4     -0.83      0.00 
   16   -3    4     -3.12      0.00 
  -14   -2    4     -2.29      0.00 
  -13   -2    4     -1.08      0.00 
  -12   -2    4      0.99      0.00 
  -11   -2    4      0.41      0.00 
  -10   -2    4     -2.19      0.00 
   -9   -2    4     -2.11      0.00 
   -8   -2    4      0.90      0.00 
   -7   -2    4      2.34      0.00 
   -6   -2    4      1.50      0.00 
   -5   -2    4      0.64      0.00 
   -4   -2    4     -0.60      0.00 
   -3   -2    4     -2.28      0.00 
   -2   -2    4     -2.86      0.00 
   -1   -2    4     -3.43      0.00 
    0   -2    4     -3.83      0.00 
    1   -2    4     -0.46      0.00 
    2   -2    4      3.33      0.00 
    3   -2    4     -0.92      0.00 
    4   -2    4     -9.35      0.00 
    5   -2    4    -10.20      0.00 
    6   -2    4     -4.89      0.00 
    7   -2    4     -3.12      0.00 
    8   -2    4     -4.09      0.00 
    9   -2    4     -1.79      0.00 
   10   -2    4      1.54      0.00 
   11   -2    4      1.11      0.00 
   12   -2    4     -1.43      0.00 
   13   -2    4     -2.10      0.00 
   14   -2    4     -0.29      0.00 
   15   -2    4      1.83      0.00 
   16   -2    4      2.06      0.00 
   17   -2    4      0.43      0.00 
  -14   -1    4      4.35      0.00 
  -13   -1    4      3.24      0.00 
  -12   -1    4      2.15      0.00 
  -11   -1    4      3.49      0.00 
  -10   -1    4      3.56      0.00 
   -9   -1    4      0.23      0.00 
   -8   -1    4     -3.07      0.00 
   -7   -1    4     -4.51      0.00 
   -6   -1    4     -4.75      0.00 
   -5   -1    4     -3.29      0.00 
   -4   -1    4     -1.93      0.00 
   -3   -1    4     -2.91      0.00 
   -2   -1    4     -2.90      0.00 
   -1   -1    4     -1.70      0.00 
    0   -1    4     -7.19      0.00 
    1   -1    4    -17.44      0.00 
    2   -1    4    -17.44      0.00 
    3   -1    4     -5.42      0.00 
    4   -1    4      3.22      0.00 
    5   -1    4      2.81      0.00 
    6   -1    4      1.74      0.00 
    7   -1    4      2.51      0.00 
    8   -1    4      0.98      0.00 
    9   -1    4     -1.55      0.00 
   10   -1    4     -1.77      0.00 
   11   -1    4     -1.11      0.00 
   12   -1    4     -1.37      0.00 
   13   -1    4     -1.59      0.00 
   14   -1    4     -1.26      0.00 
   15   -1    4     -0.84      0.00 
   16   -1    4     -0.20      0.00 
   17   -1    4      0.78      0.00 
  -14    0    4     -0.71      0.00 
  -13    0    4      1.82      0.00 
  -12    0    4      1.29      0.00 
  -11    0    4     -0.74      0.00 
  -10    0    4     -1.12      0.00 
   -9    0    4     -0.40      0.00 
   -8    0    4      0.28      0.00 
   -7    0    4     -0.16      0.00 
   -6    0    4     -2.96      0.00 
   -5    0    4     -4.78      0.00 
   -4    0    4     -1.51      0.00 
   -3    0    4      2.50      0.00 
   -2    0    4      2.22      0.00 
   -1    0    4      1.99      0.00 
    0    0    4      3.93      0.00 
    1    0    4      1.03      0.00 
    2    0    4     -7.00      0.00 
    3    0    4    -10.24      0.00 
    4    0    4     -6.76      0.00 
    5    0    4     -4.33      0.00 
    6    0    4     -4.47      0.00 
    7    0    4     -2.98      0.00 
    8    0    4     -0.83      0.00 
    9    0    4     -0.98      0.00 
   10    0    4     -1.73      0.00 
   11    0    4     -0.97      0.00 
   12    0    4     -0.03      0.00 
   13    0    4     -0.22      0.00 
   14    0    4     -0.92      0.00 
   15    0    4     -1.59      0.00 
   16    0    4     -2.12      0.00 
   17    0    4     -2.08      0.00 
  -14    1    4     -0.04      0.00 
  -13    1    4      1.61      0.00 
  -12    1    4      4.05      0.00 
  -11    1    4      5.09      0.00 
  -10    1    4      4.58      0.00 
   -9    1    4      2.73      0.00 
   -8    1    4      0.60      0.00 
   -7    1    4      0.55      0.00 
   -6    1    4      1.79      0.00 
   -5    1    4      0.58      0.00 
   -4    1    4     -3.03      0.00 
   -3    1    4     -5.52      0.00 
   -2    1    4     -5.72      0.00 
   -1    1    4     -4.23      0.00 
    0    1    4     -1.12      0.00 
    1    1    4      1.36      0.00 
    2    1    4      0.43      0.00 
    3    1    4     -1.68      0.00 
    4    1    4     -1.09      0.00 
    5    1    4      0.71      0.00 
    6    1    4      0.21      0.00 
    7    1    4     -1.34      0.00 
    8    1    4     -0.95      0.00 
    9    1    4      0.40      0.00 
   10    1    4      0.15      0.00 
   11    1    4     -1.39      0.00 
   12    1    4     -2.05      0.00 
   13    1    4     -0.80      0.00 
   14    1    4      1.46      0.00 
   15    1    4      2.68      0.00 
   16    1    4      1.69      0.00 
   17    1    4      0.02      0.00 
  -14    2    4     -0.43      0.00 
  -13    2    4     -0.84      0.00 
  -12    2    4     -0.52      0.00 
  -11    2    4      0.18      0.00 
  -10    2    4      1.06      0.00 
   -9    2    4      1.63      0.00 
   -8    2    4      0.67      0.00 
   -7    2    4     -1.82      0.00 
   -6    2    4     -3.14      0.00 
   -5    2    4     -0.32      0.00 
   -4    2    4      4.98      0.00 
   -3    2    4      6.43      0.00 
   -2    2    4      0.96      0.00 
   -1    2    4     -6.50      0.00 
    0    2    4    -10.21      0.00 
    1    2    4    -10.65      0.00 
    2    2    4    -10.78      0.00 
    3    2    4    -10.83      0.00 
    4    2    4     -9.78      0.00 
    5    2    4     -7.48      0.00 
    6    2    4     -4.33      0.00 
    7    2    4     -1.53      0.00 
    8    2    4     -0.74      0.00 
    9    2    4     -2.07      0.00 
   10    2    4     -3.61      0.00 
   11    2    4     -3.82      0.00 
   12    2    4     -3.36      0.00 
   13    2    4     -3.49      0.00 
   14    2    4     -3.30      0.00 
   15    2    4     -1.17      0.00 
   16    2    4      1.40      0.00 
   17    2    4      1.64      0.00 
  -14    3    4      1.42      0.00 
  -13    3    4      1.64      0.00 
  -12    3    4      1.71      0.00 
  -11    3    4      1.98      0.00 
  -10    3    4      2.56      0.00 
   -9    3    4      2.73      0.00 
   -8    3    4      2.70      0.00 
   -7    3    4      3.34      0.00 
   -6    3    4      3.08      0.00 
   -5    3    4      0.83      0.00 
   -4    3    4      0.54      0.00 
   -3    3    4      4.57      0.00 
   -2    3    4      8.25      0.00 
   -1    3    4      9.05      0.00 
    0    3    4     11.12      0.00 
    1    3    4     14.64      0.00 
    2    3    4     13.47      0.00 
    4    3    4     -0.08      0.00 
    5    3    4     -3.92      0.00 
    6    3    4     -6.03      0.00 
    7    3    4     -6.09      0.00 
    8    3    4     -3.31      0.00 
    9    3    4      0.00      0.00 
   10    3    4      0.94      0.00 
   11    3    4      0.04      0.00 
   12    3    4     -0.22      0.00 
   13    3    4      0.11      0.00 
   14    3    4     -0.76      0.00 
   15    3    4     -1.98      0.00 
   16    3    4     -1.33      0.00 
   17    3    4      0.43      0.00 
  -13    4    4      3.79      0.00 
  -12    4    4      3.12      0.00 
  -11    4    4      0.56      0.00 
  -10    4    4     -0.88      0.00 
   -9    4    4     -0.42      0.00 
   -8    4    4     -0.87      0.00 
   -7    4    4     -2.28      0.00 
   -6    4    4     -1.81      0.00 
   -5    4    4     -0.39      0.00 
   -4    4    4     -0.42      0.00 
   -3    4    4     -0.22      0.00 
   -2    4    4      0.60      0.00 
   -1    4    4     -1.60      0.00 
    0    4    4     -5.67      0.00 
    1    4    4     -5.41      0.00 
    2    4    4     -0.86      0.00 
    3    4    4      1.74      0.00 
    4    4    4      0.95      0.00 
    5    4    4      0.60      0.00 
    6    4    4      1.63      0.00 
    7    4    4      1.59      0.00 
    8    4    4     -0.06      0.00 
    9    4    4     -1.67      0.00 
   10    4    4     -2.68      0.00 
   11    4    4     -3.43      0.00 
   12    4    4     -3.02      0.00 
   13    4    4     -0.87      0.00 
   14    4    4      0.96      0.00 
   15    4    4      0.70      0.00 
   16    4    4     -0.52      0.00 
   17    4    4     -1.26      0.00 
  -13    5    4      1.73      0.00 
  -12    5    4      4.93      0.00 
  -11    5    4      5.98      0.00 
  -10    5    4      3.99      0.00 
   -9    5    4      1.79      0.00 
   -8    5    4      0.92      0.00 
   -7    5    4      0.22      0.00 
   -6    5    4     -0.24      0.00 
   -5    5    4      0.49      0.00 
   -4    5    4      1.43      0.00 
   -3    5    4      2.00      0.00 
   -2    5    4      3.53      0.00 
   -1    5    4      5.31      0.00 
    0    5    4      4.58      0.00 
    1    5    4      1.73      0.00 
    2    5    4     -0.04      0.00 
    3    5    4      0.03      0.00 
    4    5    4     -0.16      0.00 
    5    5    4     -1.48      0.00 
    6    5    4     -2.88      0.00 
    7    5    4     -3.70      0.00 
    8    5    4     -3.81      0.00 
    9    5    4     -2.65      0.00 
   10    5    4     -0.68      0.00 
   11    5    4     -0.15      0.00 
   12    5    4     -1.60      0.00 
   13    5    4     -2.71      0.00 
   14    5    4     -2.35      0.00 
   15    5    4     -1.77      0.00 
   16    5    4     -1.13      0.00 
  -13    6    4     -0.28      0.00 
  -12    6    4      0.36      0.00 
  -11    6    4      0.54      0.00 
  -10    6    4      0.48      0.00 
   -9    6    4      0.95      0.00 
   -8    6    4      1.47      0.00 
   -7    6    4      0.99      0.00 
   -6    6    4     -0.06      0.00 
   -5    6    4     -0.74      0.00 
   -4    6    4     -1.20      0.00 
   -3    6    4     -1.56      0.00 
   -2    6    4     -1.23      0.00 
   -1    6    4     -0.17      0.00 
    0    6    4      1.00      0.00 
    1    6    4      1.43      0.00 
    2    6    4      0.28      0.00 
    3    6    4     -2.02      0.00 
    4    6    4     -3.33      0.00 
    5    6    4     -1.99      0.00 
    6    6    4      1.15      0.00 
    7    6    4      3.43      0.00 
    8    6    4      2.94      0.00 
    9    6    4      0.91      0.00 
   10    6    4      0.35      0.00 
   11    6    4      1.58      0.00 
   12    6    4      2.13      0.00 
   13    6    4      1.43      0.00 
   14    6    4      0.83      0.00 
   15    6    4      0.16      0.00 
   16    6    4     -1.19      0.00 
  -12    7    4      2.08      0.00 
  -11    7    4      4.72      0.00 
  -10    7    4      3.26      0.00 
   -9    7    4      0.00      0.00 
   -8    7    4     -1.39      0.00 
   -7    7    4     -1.21      0.00 
   -6    7    4     -0.60      0.00 
   -5    7    4      0.79      0.00 
   -4    7    4      2.08      0.00 
   -3    7    4      2.12      0.00 
   -2    7    4      1.80      0.00 
   -1    7    4      1.68      0.00 
    0    7    4      1.19      0.00 
    1    7    4      1.53      0.00 
    2    7    4      3.96      0.00 
    3    7    4      6.07      0.00 
    4    7    4      4.73      0.00 
    5    7    4      0.79      0.00 
    6    7    4     -2.06      0.00 
    7    7    4     -1.83      0.00 
    8    7    4     -0.21      0.00 
    9    7    4      0.05      0.00 
   10    7    4     -0.97      0.00 
   11    7    4     -1.15      0.00 
   12    7    4      0.00      0.00 
   13    7    4      1.47      0.00 
   14    7    4      2.48      0.00 
   15    7    4      2.17      0.00 
   16    7    4      0.40      0.00 
  -12    8    4     -2.44      0.00 
  -11    8    4      0.74      0.00 
  -10    8    4      3.22      0.00 
   -9    8    4      2.72      0.00 
   -8    8    4      1.63      0.00 
   -7    8    4      0.95      0.00 
   -6    8    4     -1.02      0.00 
   -5    8    4     -3.44      0.00 
   -4    8    4     -3.99      0.00 
   -3    8    4     -3.45      0.00 
   -2    8    4     -3.37      0.00 
   -1    8    4     -3.38      0.00 
    0    8    4     -3.36      0.00 
    1    8    4     -3.56      0.00 
    2    8    4     -2.79      0.00 
    3    8    4     -0.60      0.00 
    4    8    4      0.94      0.00 
    5    8    4      0.12      0.00 
    6    8    4     -1.87      0.00 
    7    8    4     -2.73      0.00 
    8    8    4     -1.92      0.00 
    9    8    4     -0.94      0.00 
   10    8    4     -0.83      0.00 
   11    8    4     -1.29      0.00 
   12    8    4     -2.15      0.00 
   13    8    4     -2.95      0.00 
   14    8    4     -1.92      0.00 
   15    8    4      1.00      0.00 
   16    8    4      2.61      0.00 
  -12    9    4     -0.52      0.00 
  -11    9    4      0.23      0.00 
  -10    9    4      1.68      0.00 
   -9    9    4      0.77      0.00 
   -8    9    4     -1.32      0.00 
   -7    9    4     -0.86      0.00 
   -6    9    4      1.33      0.00 
   -5    9    4      1.51      0.00 
   -4    9    4     -0.30      0.00 
   -3    9    4     -1.05      0.00 
   -2    9    4      0.36      0.00 
   -1    9    4      2.01      0.00 
    0    9    4      1.37      0.00 
    1    9    4     -1.78      0.00 
    2    9    4     -4.25      0.00 
    3    9    4     -2.99      0.00 
    4    9    4      0.84      0.00 
    5    9    4      3.36      0.00 
    6    9    4      2.79      0.00 
    7    9    4      1.00      0.00 
    8    9    4      0.27      0.00 
    9    9    4      0.39      0.00 
   10    9    4      0.32      0.00 
   11    9    4      0.92      0.00 
   12    9    4      3.06      0.00 
   13    9    4      4.75      0.00 
   14    9    4      3.66      0.00 
   15    9    4      0.74      0.00 
  -11   10    4     -1.31      0.00 
  -10   10    4     -0.45      0.00 
   -9   10    4      1.15      0.00 
   -8   10    4      0.76      0.00 
   -7   10    4     -1.09      0.00 
   -6   10    4     -1.94      0.00 
   -5   10    4     -1.42      0.00 
   -4   10    4     -1.08      0.00 
   -3   10    4     -1.75      0.00 
   -2   10    4     -2.26      0.00 
   -1   10    4     -0.97      0.00 
    0   10    4      1.54      0.00 
    1   10    4      2.63      0.00 
    2   10    4      1.21      0.00 
    3   10    4     -0.88      0.00 
    4   10    4     -1.63      0.00 
    5   10    4     -0.96      0.00 
    6   10    4     -0.13      0.00 
    7   10    4     -0.21      0.00 
    8   10    4     -1.02      0.00 
    9   10    4     -1.44      0.00 
   10   10    4     -0.85      0.00 
   11   10    4      0.20      0.00 
   12   10    4      1.02      0.00 
   13   10    4      2.00      0.00 
   14   10    4      4.01      0.00 
   15   10    4      6.11      0.00 
  -10   11    4     -3.06      0.00 
   -9   11    4     -2.33      0.00 
   -8   11    4     -1.30      0.00 
   -7   11    4     -0.48      0.00 
   -6   11    4      0.53      0.00 
   -5   11    4      1.16      0.00 
   -4   11    4      0.76      0.00 
   -3   11    4      0.00      0.00 
   -2   11    4     -0.20      0.00 
   -1   11    4      0.06      0.00 
    0   11    4     -0.25      0.00 
    1   11    4     -1.82      0.00 
    2   11    4     -3.39      0.00 
    3   11    4     -2.59      0.00 
    4   11    4      0.40      0.00 
    5   11    4      2.50      0.00 
    6   11    4      2.16      0.00 
    7   11    4      1.50      0.00 
    8   11    4      2.45      0.00 
    9   11    4      3.54      0.00 
   10   11    4      2.77      0.00 
   11   11    4      1.16      0.00 
   12   11    4      0.43      0.00 
   13   11    4     -0.38      0.00 
   14   11    4     -2.07      0.00 
  -10   12    4     -1.42      0.00 
   -9   12    4      0.03      0.00 
   -8   12    4      1.64      0.00 
   -7   12    4      0.10      0.00 
   -6   12    4     -2.76      0.00 
   -5   12    4     -3.13      0.00 
   -4   12    4     -1.36      0.00 
   -3   12    4     -0.51      0.00 
   -2   12    4     -1.04      0.00 
   -1   12    4     -0.73      0.00 
    0   12    4      0.96      0.00 
    1   12    4      1.41      0.00 
    2   12    4     -1.28      0.00 
    3   12    4     -4.60      0.00 
    4   12    4     -4.38      0.00 
    5   12    4     -0.73      0.00 
    6   12    4      1.51      0.00 
    7   12    4     -0.78      0.00 
    8   12    4     -4.53      0.00 
    9   12    4     -4.80      0.00 
   10   12    4     -1.34      0.00 
   11   12    4      2.30      0.00 
   12   12    4      3.99      0.00 
   13   12    4      3.64      0.00 
   14   12    4      1.58      0.00 
   -9   13    4     -3.60      0.00 
   -8   13    4     -2.36      0.00 
   -7   13    4      0.21      0.00 
   -6   13    4     -0.11      0.00 
   -5   13    4     -2.36      0.00 
   -4   13    4     -2.80      0.00 
   -3   13    4     -1.55      0.00 
   -2   13    4     -1.51      0.00 
   -1   13    4     -2.64      0.00 
    0   13    4     -2.24      0.00 
    1   13    4      0.13      0.00 
    2   13    4      1.80      0.00 
    3   13    4      0.96      0.00 
    4   13    4     -0.98      0.00 
    5   13    4     -1.29      0.00 
    6   13    4      1.04      0.00 
    7   13    4      4.12      0.00 
    8   13    4      5.10      0.00 
    9   13    4      3.35      0.00 
   10   13    4      0.68      0.00 
   11   13    4     -0.90      0.00 
   12   13    4     -0.19      0.00 
   13   13    4      2.32      0.00 
   -8   14    4     -0.50      0.00 
   -7   14    4     -0.83      0.00 
   -6   14    4     -0.77      0.00 
   -5   14    4     -1.34      0.00 
   -4   14    4     -1.60      0.00 
   -3   14    4     -0.58      0.00 
   -2   14    4      0.26      0.00 
   -1   14    4     -0.53      0.00 
    0   14    4     -1.68      0.00 
    1   14    4     -1.64      0.00 
    2   14    4     -1.26      0.00 
    3   14    4     -1.78      0.00 
    4   14    4     -2.40      0.00 
    5   14    4     -1.95      0.00 
    6   14    4     -0.92      0.00 
    7   14    4     -0.43      0.00 
    8   14    4     -0.67      0.00 
    9   14    4     -0.83      0.00 
   10   14    4     -0.51      0.00 
   11   14    4     -0.45      0.00 
   12   14    4     -1.27      0.00 
   -7   15    4     -1.40      0.00 
   -6   15    4     -1.70      0.00 
   -5   15    4     -2.82      0.00 
   -4   15    4     -3.55      0.00 
   -3   15    4     -2.62      0.00 
   -2   15    4     -0.80      0.00 
   -1   15    4      0.02      0.00 
    0   15    4     -0.35      0.00 
    1   15    4     -0.15      0.00 
    2   15    4      1.20      0.00 
    3   15    4      1.76      0.00 
    4   15    4      0.02      0.00 
    5   15    4     -2.48      0.00 
    6   15    4     -2.64      0.00 
    7   15    4      0.36      0.00 
    8   15    4      3.81      0.00 
    9   15    4      4.47      0.00 
   10   15    4      2.12      0.00 
   11   15    4     -0.79      0.00 
   -6   16    4     -1.26      0.00 
   -5   16    4     -1.53      0.00 
   -4   16    4     -2.31      0.00 
   -3   16    4     -2.90      0.00 
   -2   16    4     -2.98      0.00 
   -1   16    4     -2.47      0.00 
    0   16    4     -1.40      0.00 
    1   16    4     -0.33      0.00 
    2   16    4      0.15      0.00 
    3   16    4      0.50      0.00 
    4   16    4      1.33      0.00 
    5   16    4      1.81      0.00 
    6   16    4      0.92      0.00 
    7   16    4     -0.28      0.00 
    8   16    4      0.01      0.00 
    9   16    4      1.71      0.00 
   10   16    4      3.14      0.00 
   -4   17    4     -3.56      0.00 
   -3   17    4     -3.49      0.00 
   -2   17    4     -1.88      0.00 
   -1   17    4     -1.10      0.00 
    0   17    4     -1.78      0.00 
    1   17    4     -2.06      0.00 
    2   17    4     -1.06      0.00 
    3   17    4     -0.02      0.00 
    4   17    4      0.35      0.00 
    5   17    4      0.48      0.00 
    6   17    4      0.32      0.00 
    7   17    4     -0.20      0.00 
    8   17    4     -0.41      0.00 
    9   17    4     -0.27      0.00 
   -2   18    4     -3.71      0.00 
   -1   18    4     -3.03      0.00 
    0   18    4     -1.29      0.00 
    1   18    4     -0.08      0.00 
    2   18    4     -0.03      0.00 
    3   18    4     -0.99      0.00 
    4   18    4     -1.96      0.00 
    5   18    4     -1.62      0.00 
    6   18    4     -0.39      0.00 
    7   18    4     -0.06      0.00 
    1   19    4     -0.02      0.00 
    2   19    4      0.88      0.00 
    3   19    4      2.24      0.00 
   -1  -18    5      3.63      0.00 
    0  -18    5      4.42      0.00 
    1  -18    5      4.26      0.00 
    2  -18    5      4.15      0.00 
    3  -18    5      3.60      0.00 
   -4  -17    5      1.95      0.00 
   -3  -17    5      1.61      0.00 
   -2  -17    5      0.45      0.00 
   -1  -17    5     -0.26      0.00 
    0  -17    5     -0.46      0.00 
    1  -17    5     -0.63      0.00 
    2  -17    5     -0.03      0.00 
    3  -17    5      0.94      0.00 
    4  -17    5      0.50      0.00 
    5  -17    5     -0.33      0.00 
    6  -17    5      0.68      0.00 
   -6  -16    5      1.41      0.00 
   -5  -16    5      0.76      0.00 
   -4  -16    5      0.29      0.00 
   -3  -16    5      0.09      0.00 
   -2  -16    5     -0.19      0.00 
   -1  -16    5      0.06      0.00 
    0  -16    5      0.86      0.00 
    1  -16    5      0.44      0.00 
    2  -16    5     -1.15      0.00 
    3  -16    5     -1.61      0.00 
    4  -16    5     -1.22      0.00 
    5  -16    5     -2.19      0.00 
    6  -16    5     -3.16      0.00 
    7  -16    5     -1.26      0.00 
    8  -16    5      2.02      0.00 
   -7  -15    5      1.23      0.00 
   -6  -15    5      1.23      0.00 
   -5  -15    5      1.43      0.00 
   -4  -15    5      2.58      0.00 
   -3  -15    5      4.07      0.00 
   -2  -15    5      3.88      0.00 
   -1  -15    5      2.21      0.00 
    0  -15    5      2.09      0.00 
    1  -15    5      4.18      0.00 
    2  -15    5      5.18      0.00 
    3  -15    5      3.61      0.00 
    4  -15    5      1.85      0.00 
    5  -15    5      1.04      0.00 
    6  -15    5     -0.41      0.00 
    7  -15    5     -2.51      0.00 
    8  -15    5     -3.16      0.00 
    9  -15    5     -2.11      0.00 
   10  -15    5     -0.89      0.00 
   -8  -14    5     -0.73      0.00 
   -7  -14    5      0.61      0.00 
   -6  -14    5      1.99      0.00 
   -5  -14    5      1.41      0.00 
   -4  -14    5     -0.22      0.00 
   -3  -14    5     -0.25      0.00 
   -2  -14    5      1.12      0.00 
   -1  -14    5      1.01      0.00 
    0  -14    5     -1.11      0.00 
    1  -14    5     -2.23      0.00 
    2  -14    5     -0.61      0.00 
    3  -14    5      1.44      0.00 
    4  -14    5      1.46      0.00 
    5  -14    5      0.32      0.00 
    6  -14    5     -0.26      0.00 
    7  -14    5     -0.41      0.00 
    8  -14    5     -0.59      0.00 
    9  -14    5     -0.47      0.00 
   10  -14    5     -0.21      0.00 
   11  -14    5     -0.40      0.00 
   -9  -13    5      1.79      0.00 
   -8  -13    5      0.85      0.00 
   -7  -13    5     -0.01      0.00 
   -6  -13    5      0.86      0.00 
   -5  -13    5      2.38      0.00 
   -4  -13    5      2.95      0.00 
   -3  -13    5      2.82      0.00 
   -2  -13    5      2.94      0.00 
   -1  -13    5      3.39      0.00 
    0  -13    5      3.49      0.00 
    1  -13    5      2.41      0.00 
    2  -13    5      0.49      0.00 
    3  -13    5     -0.65      0.00 
    4  -13    5     -0.26      0.00 
    5  -13    5      0.54      0.00 
    6  -13    5      0.75      0.00 
    7  -13    5      0.33      0.00 
    8  -13    5     -0.87      0.00 
    9  -13    5     -2.76      0.00 
   10  -13    5     -4.17      0.00 
   11  -13    5     -3.87      0.00 
   12  -13    5     -1.90      0.00 
  -10  -12    5      1.67      0.00 
   -9  -12    5      2.38      0.00 
   -8  -12    5      1.11      0.00 
   -7  -12    5     -0.14      0.00 
   -6  -12    5      0.83      0.00 
   -5  -12    5      2.30      0.00 
   -4  -12    5      1.72      0.00 
   -3  -12    5      0.15      0.00 
   -2  -12    5     -0.45      0.00 
   -1  -12    5     -0.68      0.00 
    0  -12    5     -1.23      0.00 
    1  -12    5     -1.09      0.00 
    2  -12    5     -0.22      0.00 
    3  -12    5      0.34      0.00 
    4  -12    5      0.69      0.00 
    5  -12    5      0.93      0.00 
    6  -12    5      0.08      0.00 
    7  -12    5     -1.32      0.00 
    8  -12    5     -0.77      0.00 
    9  -12    5      1.87      0.00 
   10  -12    5      3.32      0.00 
   11  -12    5      1.54      0.00 
   12  -12    5     -1.35      0.00 
   13  -12    5     -2.14      0.00 
  -11  -11    5     -2.50      0.00 
  -10  -11    5     -2.21      0.00 
   -9  -11    5      0.93      0.00 
   -8  -11    5      2.52      0.00 
   -7  -11    5      0.18      0.00 
   -6  -11    5     -2.08      0.00 
   -5  -11    5     -0.38      0.00 
   -4  -11    5      3.05      0.00 
   -3  -11    5      4.15      0.00 
   -2  -11    5      2.93      0.00 
   -1  -11    5      1.68      0.00 
    0  -11    5      1.16      0.00 
    1  -11    5      0.86      0.00 
    2  -11    5     -0.04      0.00 
    3  -11    5     -2.12      0.00 
    4  -11    5     -3.82      0.00 
    5  -11    5     -2.66      0.00 
    6  -11    5     -0.03      0.00 
    7  -11    5     -0.35      0.00 
    8  -11    5     -3.81      0.00 
    9  -11    5     -5.50      0.00 
   10  -11    5     -3.23      0.00 
   11  -11    5     -0.47      0.00 
   12  -11    5     -0.34      0.00 
   13  -11    5     -1.34      0.00 
  -11  -10    5      2.51      0.00 
  -10  -10    5      0.78      0.00 
   -9  -10    5      0.35      0.00 
   -8  -10    5      1.81      0.00 
   -7  -10    5      2.86      0.00 
   -6  -10    5      1.57      0.00 
   -5  -10    5     -1.12      0.00 
   -4  -10    5     -2.63      0.00 
   -3  -10    5     -1.67      0.00 
   -2  -10    5      0.18      0.00 
   -1  -10    5      0.32      0.00 
    0  -10    5     -1.45      0.00 
    1  -10    5     -2.59      0.00 
    2  -10    5     -1.52      0.00 
    3  -10    5     -0.17      0.00 
    4  -10    5     -0.87      0.00 
    5  -10    5     -2.46      0.00 
    6  -10    5     -2.48      0.00 
    7  -10    5     -1.63      0.00 
    8  -10    5     -2.14      0.00 
    9  -10    5     -3.08      0.00 
   10  -10    5     -1.88      0.00 
   11  -10    5      0.45      0.00 
   12  -10    5      0.43      0.00 
   13  -10    5     -2.27      0.00 
   14  -10    5     -4.20      0.00 
  -12   -9    5      0.48      0.00 
  -11   -9    5      0.05      0.00 
  -10   -9    5     -0.62      0.00 
   -9   -9    5     -0.19      0.00 
   -8   -9    5      0.20      0.00 
   -7   -9    5     -0.58      0.00 
   -6   -9    5     -0.69      0.00 
   -5   -9    5      0.90      0.00 
   -4   -9    5      1.80      0.00 
   -3   -9    5      0.98      0.00 
   -2   -9    5      0.92      0.00 
   -1   -9    5      2.51      0.00 
    0   -9    5      3.72      0.00 
    1   -9    5      4.06      0.00 
    2   -9    5      4.71      0.00 
    3   -9    5      4.69      0.00 
    4   -9    5      2.40      0.00 
    5   -9    5     -0.48      0.00 
    6   -9    5     -1.47      0.00 
    7   -9    5     -1.52      0.00 
    8   -9    5     -2.84      0.00 
    9   -9    5     -4.70      0.00 
   10   -9    5     -4.57      0.00 
   11   -9    5     -1.96      0.00 
   12   -9    5      0.75      0.00 
   13   -9    5      1.17      0.00 
   14   -9    5     -0.23      0.00 
  -12   -8    5     -0.88      0.00 
  -11   -8    5     -0.92      0.00 
  -10   -8    5     -1.80      0.00 
   -9   -8    5     -1.00      0.00 
   -8   -8    5      2.18      0.00 
   -7   -8    5      3.17      0.00 
   -6   -8    5     -0.25      0.00 
   -5   -8    5     -3.34      0.00 
   -4   -8    5     -2.55      0.00 
   -3   -8    5     -0.52      0.00 
   -2   -8    5      0.47      0.00 
   -1   -8    5      1.30      0.00 
    0   -8    5      1.15      0.00 
    1   -8    5     -1.07      0.00 
    2   -8    5     -2.34      0.00 
    3   -8    5     -0.72      0.00 
    4   -8    5      0.48      0.00 
    5   -8    5     -0.15      0.00 
    6   -8    5      0.74      0.00 
    7   -8    5      3.00      0.00 
    8   -8    5      1.91      0.00 
    9   -8    5     -2.44      0.00 
   10   -8    5     -4.82      0.00 
   11   -8    5     -3.52      0.00 
   12   -8    5     -1.54      0.00 
   13   -8    5     -0.73      0.00 
   14   -8    5     -0.39      0.00 
   15   -8    5      0.27      0.00 
  -12   -7    5      2.03      0.00 
  -11   -7    5      2.85      0.00 
  -10   -7    5      2.08      0.00 
   -9   -7    5     -0.57      0.00 
   -8   -7    5     -0.99      0.00 
   -7   -7    5      2.23      0.00 
   -6   -7    5      4.13      0.00 
   -5   -7    5      1.84      0.00 
   -4   -7    5     -0.65      0.00 
   -3   -7    5     -0.60      0.00 
   -2   -7    5     -0.42      0.00 
   -1   -7    5     -0.70      0.00 
    0   -7    5      0.61      0.00 
    1   -7    5      2.24      0.00 
    2   -7    5      2.23      0.00 
    3   -7    5      2.08      0.00 
    4   -7    5      1.25      0.00 
    5   -7    5     -3.13      0.00 
    6   -7    5     -7.56      0.00 
    7   -7    5     -5.79      0.00 
    8   -7    5     -1.04      0.00 
    9   -7    5     -0.82      0.00 
   10   -7    5     -3.55      0.00 
   11   -7    5     -3.11      0.00 
   12   -7    5     -0.26      0.00 
   13   -7    5      0.31      0.00 
   14   -7    5     -1.64      0.00 
   15   -7    5     -3.04      0.00 
  -13   -6    5      0.51      0.00 
  -12   -6    5     -0.31      0.00 
  -11   -6    5     -0.70      0.00 
  -10   -6    5      0.27      0.00 
   -9   -6    5      0.66      0.00 
   -8   -6    5     -0.92      0.00 
   -7   -6    5     -1.81      0.00 
   -6   -6    5     -0.12      0.00 
   -5   -6    5      1.00      0.00 
   -4   -6    5     -0.22      0.00 
   -3   -6    5     -0.10      0.00 
   -2   -6    5      2.69      0.00 
   -1   -6    5      4.09      0.00 
    0   -6    5      2.73      0.00 
    1   -6    5      1.55      0.00 
    2   -6    5      1.51      0.00 
    3   -6    5      1.93      0.00 
    4   -6    5      2.96      0.00 
    5   -6    5      2.72      0.00 
    6   -6    5     -0.46      0.00 
    7   -6    5     -2.67      0.00 
    8   -6    5     -0.56      0.00 
    9   -6    5      1.65      0.00 
   10   -6    5      0.12      0.00 
   11   -6    5     -1.38      0.00 
   12   -6    5      0.49      0.00 
   13   -6    5      2.42      0.00 
   14   -6    5      1.22      0.00 
   15   -6    5     -1.09      0.00 
   16   -6    5     -1.60      0.00 
  -13   -5    5      0.83      0.00 
  -12   -5    5      1.91      0.00 
  -11   -5    5      2.18      0.00 
  -10   -5    5      1.09      0.00 
   -9   -5    5      0.08      0.00 
   -8   -5    5     -0.49      0.00 
   -7   -5    5     -1.22      0.00 
   -6   -5    5     -0.62      0.00 
   -5   -5    5      1.92      0.00 
   -4   -5    5      2.92      0.00 
   -3   -5    5      1.00      0.00 
   -2   -5    5      0.25      0.00 
   -1   -5    5      2.17      0.00 
    0   -5    5      1.98      0.00 
    1   -5    5     -2.55      0.00 
    2   -5    5     -6.58      0.00 
    3   -5    5     -5.25      0.00 
    4   -5    5      0.12      0.00 
    5   -5    5      3.78      0.00 
    6   -5    5      1.67      0.00 
    7   -5    5     -3.79      0.00 
    8   -5    5     -6.57      0.00 
    9   -5    5     -5.28      0.00 
   10   -5    5     -3.92      0.00 
   11   -5    5     -4.12      0.00 
   12   -5    5     -3.15      0.00 
   13   -5    5     -0.35      0.00 
   14   -5    5      1.05      0.00 
   15   -5    5     -0.43      0.00 
   16   -5    5     -1.90      0.00 
  -13   -4    5      1.96      0.00 
  -12   -4    5      1.50      0.00 
  -11   -4    5      1.84      0.00 
  -10   -4    5      2.40      0.00 
   -9   -4    5      1.92      0.00 
   -8   -4    5      1.05      0.00 
   -7   -4    5      0.48      0.00 
   -6   -4    5     -0.18      0.00 
   -5   -4    5     -0.54      0.00 
   -4   -4    5      0.04      0.00 
   -3   -4    5      0.52      0.00 
   -2   -4    5      0.49      0.00 
   -1   -4    5      2.46      0.00 
    0   -4    5      7.51      0.00 
    1   -4    5     10.99      0.00 
    2   -4    5      7.71      0.00 
    3   -4    5      0.18      0.00 
    4   -4    5     -4.00      0.00 
    5   -4    5     -2.24      0.00 
    6   -4    5      1.40      0.00 
    7   -4    5      3.37      0.00 
    8   -4    5      3.57      0.00 
    9   -4    5      2.48      0.00 
   10   -4    5      0.61      0.00 
   11   -4    5     -0.83      0.00 
   12   -4    5     -1.29      0.00 
   13   -4    5     -1.23      0.00 
   14   -4    5     -1.06      0.00 
   15   -4    5     -1.18      0.00 
   16   -4    5     -1.61      0.00 
  -13   -3    5      1.33      0.00 
  -12   -3    5      2.18      0.00 
  -11   -3    5      0.56      0.00 
  -10   -3    5     -0.72      0.00 
   -9   -3    5     -0.28      0.00 
   -8   -3    5     -0.03      0.00 
   -7   -3    5     -0.94      0.00 
   -6   -3    5     -0.99      0.00 
   -5   -3    5      0.36      0.00 
   -4   -3    5      0.54      0.00 
   -3   -3    5     -1.23      0.00 
   -2   -3    5     -2.92      0.00 
   -1   -3    5     -4.20      0.00 
    0   -3    5     -5.41      0.00 
    1   -3    5     -4.67      0.00 
    2   -3    5     -2.05      0.00 
    3   -3    5     -0.69      0.00 
    4   -3    5     -0.42      0.00 
    5   -3    5      0.83      0.00 
    6   -3    5      0.62      0.00 
    7   -3    5     -2.54      0.00 
    8   -3    5     -3.64      0.00 
    9   -3    5     -0.44      0.00 
   10   -3    5      1.48      0.00 
   11   -3    5     -0.63      0.00 
   12   -3    5     -2.18      0.00 
   13   -3    5     -0.32      0.00 
   14   -3    5      2.26      0.00 
   15   -3    5      2.56      0.00 
   16   -3    5      0.49      0.00 
   17   -3    5     -1.66      0.00 
  -13   -2    5     -0.98      0.00 
  -12   -2    5      0.85      0.00 
  -11   -2    5      1.92      0.00 
  -10   -2    5     -0.51      0.00 
   -9   -2    5     -3.53      0.00 
   -8   -2    5     -3.27      0.00 
   -7   -2    5     -1.78      0.00 
   -6   -2    5     -1.78      0.00 
   -5   -2    5     -0.62      0.00 
   -4   -2    5      2.77      0.00 
   -3   -2    5      4.02      0.00 
   -2   -2    5      1.72      0.00 
   -1   -2    5     -1.44      0.00 
    0   -2    5     -5.28      0.00 
    1   -2    5     -8.93      0.00 
    2   -2    5     -8.34      0.00 
    3   -2    5     -5.17      0.00 
    4   -2    5     -5.39      0.00 
    5   -2    5     -6.87      0.00 
    6   -2    5     -4.28      0.00 
    7   -2    5     -1.38      0.00 
    8   -2    5     -2.92      0.00 
    9   -2    5     -4.56      0.00 
   10   -2    5     -2.66      0.00 
   11   -2    5     -1.30      0.00 
   12   -2    5     -3.18      0.00 
   13   -2    5     -5.05      0.00 
   14   -2    5     -4.20      0.00 
   15   -2    5     -1.45      0.00 
   16   -2    5      0.95      0.00 
   17   -2    5      1.30      0.00 
  -13   -1    5      3.60      0.00 
  -12   -1    5      1.66      0.00 
  -11   -1    5      1.30      0.00 
  -10   -1    5      2.70      0.00 
   -9   -1    5      2.28      0.00 
   -8   -1    5     -0.37      0.00 
   -7   -1    5     -3.12      0.00 
   -6   -1    5     -6.16      0.00 
   -5   -1    5     -8.40      0.00 
   -4   -1    5     -6.59      0.00 
   -3   -1    5     -2.75      0.00 
   -2   -1    5     -1.35      0.00 
   -1   -1    5     -0.77      0.00 
    0   -1    5      0.25      0.00 
    1   -1    5     -3.09      0.00 
    2   -1    5     -9.62      0.00 
    3   -1    5    -10.02      0.00 
    4   -1    5     -3.66      0.00 
    5   -1    5      0.49      0.00 
    6   -1    5      0.41      0.00 
    7   -1    5      0.99      0.00 
    8   -1    5      2.03      0.00 
    9   -1    5      0.78      0.00 
   10   -1    5     -0.91      0.00 
   11   -1    5     -0.83      0.00 
   12   -1    5     -0.12      0.00 
   13   -1    5      0.26      0.00 
   14   -1    5      0.80      0.00 
   15   -1    5      1.24      0.00 
   16   -1    5      1.04      0.00 
   17   -1    5      0.61      0.00 
  -13    0    5      2.66      0.00 
  -12    0    5      5.15      0.00 
  -11    0    5      4.03      0.00 
  -10    0    5      1.16      0.00 
   -9    0    5     -0.53      0.00 
   -8    0    5     -0.53      0.00 
   -7    0    5      0.09      0.00 
   -6    0    5     -1.08      0.00 
   -5    0    5     -4.89      0.00 
   -4    0    5     -6.78      0.00 
   -3    0    5     -3.37      0.00 
   -2    0    5      0.29      0.00 
   -1    0    5     -0.52      0.00 
    0    0    5     -1.53      0.00 
    1    0    5      0.68      0.00 
    2    0    5      1.37      0.00 
    3    0    5     -2.14      0.00 
    4    0    5     -5.27      0.00 
    5    0    5     -5.39      0.00 
    6    0    5     -4.75      0.00 
    7    0    5     -3.86      0.00 
    8    0    5     -1.69      0.00 
    9    0    5     -0.37      0.00 
   10    0    5     -2.20      0.00 
   11    0    5     -4.93      0.00 
   12    0    5     -5.19      0.00 
   13    0    5     -3.44      0.00 
   14    0    5     -2.20      0.00 
   15    0    5     -1.89      0.00 
   16    0    5     -1.42      0.00 
   17    0    5     -0.75      0.00 
  -13    1    5     -1.12      0.00 
  -12    1    5      0.87      0.00 
  -11    1    5      4.30      0.00 
  -10    1    5      5.86      0.00 
   -9    1    5      4.12      0.00 
   -8    1    5      1.16      0.00 
   -7    1    5      0.67      0.00 
   -6    1    5      3.46      0.00 
   -5    1    5      5.73      0.00 
   -4    1    5      4.02      0.00 
   -3    1    5      0.00      0.00 
   -2    1    5     -2.18      0.00 
   -1    1    5     -1.16      0.00 
    0    1    5      1.28      0.00 
    1    1    5      3.43      0.00 
    2    1    5      4.76      0.00 
    3    1    5      4.76      0.00 
    4    1    5      3.27      0.00 
    5    1    5      1.41      0.00 
    6    1    5      0.01      0.00 
    7    1    5     -1.54      0.00 
    8    1    5     -2.62      0.00 
    9    1    5     -0.90      0.00 
   10    1    5      2.47      0.00 
   11    1    5      2.84      0.00 
   12    1    5     -0.26      0.00 
   13    1    5     -1.83      0.00 
   14    1    5      0.29      0.00 
   15    1    5      2.62      0.00 
   16    1    5      2.41      0.00 
   17    1    5      0.87      0.00 
  -13    2    5      1.35      0.00 
  -12    2    5      0.46      0.00 
  -11    2    5      0.22      0.00 
  -10    2    5      1.66      0.00 
   -9    2    5      3.07      0.00 
   -8    2    5      1.89      0.00 
   -7    2    5     -1.40      0.00 
   -6    2    5     -4.06      0.00 
   -5    2    5     -3.82      0.00 
   -4    2    5     -0.02      0.00 
   -3    2    5      4.22      0.00 
   -2    2    5      3.40      0.00 
   -1    2    5     -2.35      0.00 
    0    2    5     -6.58      0.00 
    1    2    5     -6.84      0.00 
    2    2    5     -6.47      0.00 
    3    2    5     -6.41      0.00 
    4    2    5     -5.13      0.00 
    5    2    5     -3.34      0.00 
    6    2    5     -1.26      0.00 
    7    2    5      1.96      0.00 
    8    2    5      3.40      0.00 
    9    2    5      0.13      0.00 
   10    2    5     -3.83      0.00 
   11    2    5     -3.77      0.00 
   12    2    5     -2.10      0.00 
   13    2    5     -2.65      0.00 
   14    2    5     -3.91      0.00 
   15    2    5     -2.98      0.00 
   16    2    5     -0.56      0.00 
   17    2    5      0.91      0.00 
  -13    3    5      1.18      0.00 
  -12    3    5      1.48      0.00 
  -11    3    5      0.98      0.00 
  -10    3    5      0.15      0.00 
   -9    3    5      0.21      0.00 
   -8    3    5      0.80      0.00 
   -7    3    5      1.59      0.00 
   -6    3    5      2.57      0.00 
   -5    3    5      1.85      0.00 
   -4    3    5     -0.50      0.00 
   -3    3    5      0.03      0.00 
   -2    3    5      4.10      0.00 
   -1    3    5      6.42      0.00 
    0    3    5      6.62      0.00 
    1    3    5      9.02      0.00 
    2    3    5     11.37      0.00 
    3    3    5      8.70      0.00 
    4    3    5      3.59      0.00 
    5    3    5      0.09      0.00 
    6    3    5     -3.04      0.00 
    7    3    5     -5.49      0.00 
    8    3    5     -3.88      0.00 
    9    3    5      0.05      0.00 
   10    3    5      1.26      0.00 
   11    3    5     -0.02      0.00 
   12    3    5     -0.42      0.00 
   13    3    5      0.20      0.00 
   14    3    5      0.05      0.00 
   15    3    5     -0.83      0.00 
   16    3    5     -1.18      0.00 
   17    3    5     -0.67      0.00 
  -13    4    5      3.40      0.00 
  -12    4    5      3.43      0.00 
  -11    4    5      2.38      0.00 
  -10    4    5      1.05      0.00 
   -9    4    5      0.66      0.00 
   -8    4    5      0.67      0.00 
   -7    4    5     -0.22      0.00 
   -6    4    5     -0.51      0.00 
   -5    4    5      0.76      0.00 
   -4    4    5      0.74      0.00 
   -3    4    5     -1.16      0.00 
   -2    4    5     -1.57      0.00 
   -1    4    5     -0.98      0.00 
    0    4    5     -2.92      0.00 
    1    4    5     -5.21      0.00 
    2    4    5     -3.68      0.00 
    3    4    5     -0.33      0.00 
    4    4    5      1.67      0.00 
    5    4    5      3.58      0.00 
    6    4    5      5.68      0.00 
    7    4    5      5.48      0.00 
    8    4    5      3.26      0.00 
    9    4    5      1.64      0.00 
   10    4    5      0.90      0.00 
   11    4    5      0.07      0.00 
   12    4    5     -0.24      0.00 
   13    4    5      0.47      0.00 
   14    4    5      1.28      0.00 
   15    4    5      1.40      0.00 
   16    4    5      0.99      0.00 
   17    4    5      0.36      0.00 
  -13    5    5      0.51      0.00 
  -12    5    5      2.12      0.00 
  -11    5    5      3.06      0.00 
  -10    5    5      2.11      0.00 
   -9    5    5      0.21      0.00 
   -8    5    5     -1.03      0.00 
   -7    5    5     -1.70      0.00 
   -6    5    5     -1.86      0.00 
   -5    5    5     -0.58      0.00 
   -4    5    5      1.33      0.00 
   -3    5    5      2.01      0.00 
   -2    5    5      2.08      0.00 
   -1    5    5      2.82      0.00 
    0    5    5      3.22      0.00 
    1    5    5      2.18      0.00 
    2    5    5      0.53      0.00 
    3    5    5     -0.80      0.00 
    4    5    5     -1.25      0.00 
    5    5    5     -0.33      0.00 
    6    5    5      0.76      0.00 
    7    5    5      0.29      0.00 
    8    5    5     -0.65      0.00 
    9    5    5      0.16      0.00 
   10    5    5      1.89      0.00 
   11    5    5      2.19      0.00 
   12    5    5      1.07      0.00 
   13    5    5      0.23      0.00 
   14    5    5      0.00      0.00 
   15    5    5     -0.50      0.00 
   16    5    5     -1.10      0.00 
   17    5    5     -0.65      0.00 
  -12    6    5     -0.37      0.00 
  -11    6    5      0.47      0.00 
  -10    6    5      0.14      0.00 
   -9    6    5     -0.07      0.00 
   -8    6    5      0.98      0.00 
   -7    6    5      1.41      0.00 
   -6    6    5     -0.22      0.00 
   -5    6    5     -2.14      0.00 
   -4    6    5     -3.00      0.00 
   -3    6    5     -3.30      0.00 
   -2    6    5     -2.84      0.00 
   -1    6    5     -1.62      0.00 
    0    6    5     -0.90      0.00 
    1    6    5     -0.16      0.00 
    2    6    5      1.60      0.00 
    3    6    5      1.79      0.00 
    4    6    5     -1.21      0.00 
    5    6    5     -2.97      0.00 
    6    6    5     -0.11      0.00 
    7    6    5      3.36      0.00 
    8    6    5      3.20      0.00 
    9    6    5      1.33      0.00 
   10    6    5      0.96      0.00 
   11    6    5      1.64      0.00 
   12    6    5      1.79      0.00 
   13    6    5      1.66      0.00 
   14    6    5      2.10      0.00 
   15    6    5      2.59      0.00 
   16    6    5      1.83      0.00 
  -12    7    5     -0.59      0.00 
  -11    7    5      2.40      0.00 
  -10    7    5      3.50      0.00 
   -9    7    5      0.56      0.00 
   -8    7    5     -2.18      0.00 
   -7    7    5     -1.44      0.00 
   -6    7    5      0.55      0.00 
   -5    7    5      1.55      0.00 
   -4    7    5      1.68      0.00 
   -3    7    5      0.75      0.00 
   -2    7    5     -0.46      0.00 
   -1    7    5     -0.37      0.00 
    0    7    5     -0.85      0.00 
    1    7    5     -3.46      0.00 
    2    7    5     -3.87      0.00 
    3    7    5      0.64      0.00 
    4    7    5      4.56      0.00 
    5    7    5      3.46      0.00 
    6    7    5      1.15      0.00 
    7    7    5      1.61      0.00 
    8    7    5      2.98      0.00 
    9    7    5      2.75      0.00 
   10    7    5      1.46      0.00 
   11    7    5      0.28      0.00 
   12    7    5     -0.17      0.00 
   13    7    5      0.63      0.00 
   14    7    5      2.33      0.00 
   15    7    5      3.36      0.00 
   16    7    5      2.79      0.00 
  -12    8    5     -0.93      0.00 
  -11    8    5     -0.23      0.00 
  -10    8    5      2.38      0.00 
   -8    8    5      2.72      0.00 
   -7    8    5      0.89      0.00 
   -6    8    5     -0.93      0.00 
   -5    8    5     -3.15      0.00 
   -4    8    5     -4.37      0.00 
   -3    8    5     -4.06      0.00 
   -2    8    5     -3.49      0.00 
   -1    8    5     -2.19      0.00 
    0    8    5      0.36      0.00 
    1    8    5      1.32      0.00 
    2    8    5     -0.76      0.00 
    3    8    5     -2.48      0.00 
    4    8    5     -1.86      0.00 
    5    8    5     -1.14      0.00 
    6    8    5     -1.51      0.00 
    7    8    5     -1.72      0.00 
    8    8    5     -1.50      0.00 
    9    8    5     -1.28      0.00 
   10    8    5     -0.47      0.00 
   11    8    5      0.79      0.00 
   12    8    5      0.84      0.00 
   13    8    5     -0.64      0.00 
   14    8    5     -1.37      0.00 
   15    8    5      0.28      0.00 
   16    8    5      2.51      0.00 
  -11    9    5     -2.55      0.00 
  -10    9    5     -2.71      0.00 
   -9    9    5     -2.67      0.00 
   -8    9    5     -2.79      0.00 
   -7    9    5     -1.67      0.00 
   -6    9    5      0.74      0.00 
   -5    9    5      1.90      0.00 
   -4    9    5      0.60      0.00 
   -3    9    5     -1.25      0.00 
   -2    9    5     -1.71      0.00 
   -1    9    5     -0.53      0.00 
    0    9    5      1.12      0.00 
    1    9    5      1.33      0.00 
    2    9    5     -0.15      0.00 
    3    9    5     -1.01      0.00 
    4    9    5     -0.15      0.00 
    5    9    5      0.73      0.00 
    6    9    5      0.71      0.00 
    7    9    5      0.86      0.00 
    8    9    5      1.31      0.00 
    9    9    5      0.92      0.00 
   10    9    5     -0.15      0.00 
   11    9    5     -0.32      0.00 
   12    9    5      1.22      0.00 
   13    9    5      3.16      0.00 
   14    9    5      3.39      0.00 
   15    9    5      1.52      0.00 
   16    9    5     -0.45      0.00 
  -11   10    5     -1.31      0.00 
  -10   10    5     -1.42      0.00 
   -9   10    5     -0.14      0.00 
   -8   10    5      0.41      0.00 
   -7   10    5     -0.40      0.00 
   -6   10    5     -1.39      0.00 
   -5   10    5     -1.66      0.00 
   -4   10    5     -1.09      0.00 
   -3   10    5     -0.46      0.00 
   -2   10    5     -1.03      0.00 
   -1   10    5     -2.00      0.00 
    0   10    5     -1.31      0.00 
    1   10    5      0.41      0.00 
    2   10    5      0.91      0.00 
    3   10    5      0.74      0.00 
    4   10    5      1.36      0.00 
    5   10    5      1.70      0.00 
    6   10    5      0.86      0.00 
    7   10    5      0.31      0.00 
    8   10    5      0.72      0.00 
    9   10    5      1.12      0.00 
   10   10    5      1.46      0.00 
   11   10    5      2.16      0.00 
   12   10    5      2.29      0.00 
   13   10    5      1.20      0.00 
   14   10    5      0.30      0.00 
   15   10    5      0.89      0.00 
  -10   11    5     -3.98      0.00 
   -9   11    5     -4.10      0.00 
   -8   11    5     -3.05      0.00 
   -7   11    5     -1.93      0.00 
   -6   11    5     -0.72      0.00 
   -5   11    5     -0.12      0.00 
   -4   11    5     -0.71      0.00 
   -3   11    5     -1.11      0.00 
   -2   11    5     -0.59      0.00 
   -1   11    5     -0.28      0.00 
    0   11    5     -0.58      0.00 
    1   11    5     -1.35      0.00 
    2   11    5     -2.99      0.00 
    3   11    5     -4.05      0.00 
    4   11    5     -2.16      0.00 
    5   11    5      0.88      0.00 
    6   11    5      1.15      0.00 
    7   11    5     -0.31      0.00 
    8   11    5      0.48      0.00 
    9   11    5      3.31      0.00 
   10   11    5      4.62      0.00 
   11   11    5      3.49      0.00 
   12   11    5      2.15      0.00 
   13   11    5      1.69      0.00 
   14   11    5      0.98      0.00 
   15   11    5     -0.41      0.00 
   -9   12    5     -0.92      0.00 
   -8   12    5      0.26      0.00 
   -7   12    5      0.40      0.00 
   -6   12    5     -0.94      0.00 
   -5   12    5     -1.42      0.00 
   -4   12    5     -0.23      0.00 
   -3   12    5      1.01      0.00 
   -2   12    5      1.04      0.00 
   -1   12    5      0.26      0.00 
    0   12    5      0.31      0.00 
    1   12    5      1.68      0.00 
    2   12    5      2.01      0.00 
    3   12    5     -0.31      0.00 
    4   12    5     -2.25      0.00 
    5   12    5     -0.71      0.00 
    6   12    5      1.78      0.00 
    7   12    5      0.78      0.00 
    8   12    5     -3.18      0.00 
    9   12    5     -5.45      0.00 
   10   12    5     -3.40      0.00 
   11   12    5      0.65      0.00 
   12   12    5      2.71      0.00 
   13   12    5      1.83      0.00 
   14   12    5      0.27      0.00 
   -8   13    5     -3.34      0.00 
   -7   13    5     -3.12      0.00 
   -6   13    5     -2.76      0.00 
   -5   13    5     -3.69      0.00 
   -4   13    5     -4.67      0.00 
   -3   13    5     -4.12      0.00 
   -2   13    5     -2.86      0.00 
   -1   13    5     -2.80      0.00 
    0   13    5     -3.52      0.00 
    1   13    5     -2.72      0.00 
    2   13    5     -0.40      0.00 
    3   13    5      0.68      0.00 
    4   13    5     -0.52      0.00 
    5   13    5     -1.85      0.00 
    6   13    5     -1.12      0.00 
    7   13    5      1.85      0.00 
    8   13    5      5.15      0.00 
    9   13    5      5.89      0.00 
   10   13    5      3.23      0.00 
   11   13    5      0.10      0.00 
   12   13    5     -0.44      0.00 
   13   13    5      1.11      0.00 
   -8   14    5      1.66      0.00 
   -7   14    5      0.78      0.00 
   -6   14    5     -0.01      0.00 
   -5   14    5     -0.11      0.00 
   -4   14    5     -0.08      0.00 
   -3   14    5     -0.27      0.00 
   -2   14    5     -0.45      0.00 
   -1   14    5     -0.79      0.00 
    0   14    5     -1.28      0.00 
    1   14    5     -0.88      0.00 
    2   14    5      0.33      0.00 
    3   14    5      0.33      0.00 
    4   14    5     -1.16      0.00 
    5   14    5     -1.83      0.00 
    6   14    5     -1.12      0.00 
    7   14    5     -0.89      0.00 
    8   14    5     -1.32      0.00 
    9   14    5     -0.76      0.00 
   10   14    5      0.59      0.00 
   11   14    5      0.85      0.00 
   12   14    5     -0.50      0.00 
   13   14    5     -2.14      0.00 
   -7   15    5     -1.74      0.00 
   -6   15    5     -1.63      0.00 
   -5   15    5     -2.87      0.00 
   -4   15    5     -4.18      0.00 
   -3   15    5     -4.01      0.00 
   -2   15    5     -2.49      0.00 
   -1   15    5     -1.29      0.00 
    0   15    5     -1.64      0.00 
    1   15    5     -2.10      0.00 
    2   15    5     -0.20      0.00 
    3   15    5      2.92      0.00 
    4   15    5      3.45      0.00 
    5   15    5      0.77      0.00 
    6   15    5     -1.46      0.00 
    7   15    5     -0.60      0.00 
    8   15    5      1.98      0.00 
    9   15    5      3.39      0.00 
   10   15    5      2.56      0.00 
   11   15    5      0.81      0.00 
   12   15    5      0.03      0.00 
   -5   16    5      0.25      0.00 
   -4   16    5     -0.15      0.00 
   -3   16    5     -1.52      0.00 
   -2   16    5     -2.22      0.00 
   -1   16    5     -1.48      0.00 
    0   16    5     -0.11      0.00 
    1   16    5      0.49      0.00 
    2   16    5      0.13      0.00 
    3   16    5      0.04      0.00 
    4   16    5      1.14      0.00 
    5   16    5      2.73      0.00 
    6   16    5      3.10      0.00 
    7   16    5      1.72      0.00 
    8   16    5      0.38      0.00 
    9   16    5      0.91      0.00 
   10   16    5      2.46      0.00 
   -4   17    5     -2.41      0.00 
   -3   17    5     -3.33      0.00 
   -2   17    5     -3.31      0.00 
   -1   17    5     -2.57      0.00 
    0   17    5     -2.33      0.00 
    1   17    5     -2.62      0.00 
    2   17    5     -2.13      0.00 
    3   17    5     -0.64      0.00 
    4   17    5      0.38      0.00 
    5   17    5      0.33      0.00 
    6   17    5      0.01      0.00 
    7   17    5     -0.26      0.00 
    8   17    5     -0.86      0.00 
    9   17    5     -1.38      0.00 
   -2   18    5     -0.28      0.00 
   -1   18    5     -0.76      0.00 
    0   18    5      0.34      0.00 
    1   18    5      1.60      0.00 
    2   18    5      1.51      0.00 
    3   18    5      0.56      0.00 
    4   18    5      0.20      0.00 
    5   18    5      0.79      0.00 
    6   18    5      1.57      0.00 
    7   18    5      1.66      0.00 
    1  -18    6      2.49      0.00 
   -3  -17    6      2.71      0.00 
   -2  -17    6      1.71      0.00 
   -1  -17    6      1.13      0.00 
    0  -17    6      1.33      0.00 
    1  -17    6      0.56      0.00 
    2  -17    6     -0.57      0.00 
    3  -17    6      0.06      0.00 
    4  -17    6      1.06      0.00 
    5  -17    6      0.24      0.00 
    6  -17    6     -0.26      0.00 
   -5  -16    6      0.08      0.00 
   -4  -16    6     -0.44      0.00 
   -3  -16    6      0.11      0.00 
   -2  -16    6     -0.09      0.00 
   -1  -16    6     -0.76      0.00 
    0  -16    6     -0.09      0.00 
    1  -16    6      0.80      0.00 
    2  -16    6     -0.35      0.00 
    3  -16    6     -2.06      0.00 
    4  -16    6     -2.09      0.00 
    5  -16    6     -2.27      0.00 
    6  -16    6     -4.17      0.00 
    7  -16    6     -4.73      0.00 
    8  -16    6     -1.88      0.00 
   -6  -15    6      1.71      0.00 
   -5  -15    6      2.10      0.00 
   -4  -15    6      2.52      0.00 
   -3  -15    6      4.24      0.00 
   -2  -15    6      5.47      0.00 
   -1  -15    6      3.97      0.00 
    0  -15    6      1.70      0.00 
    1  -15    6      1.77      0.00 
    2  -15    6      2.89      0.00 
    3  -15    6      2.28      0.00 
    4  -15    6      0.94      0.00 
    5  -15    6      1.16      0.00 
    6  -15    6      1.58      0.00 
    7  -15    6     -0.47      0.00 
    8  -15    6     -4.11      0.00 
    9  -15    6     -6.02      0.00 
   -8  -14    6     -0.10      0.00 
   -7  -14    6     -0.10      0.00 
   -6  -14    6      0.93      0.00 
   -5  -14    6      1.56      0.00 
   -4  -14    6      0.29      0.00 
   -3  -14    6     -1.02      0.00 
   -2  -14    6     -0.21      0.00 
   -1  -14    6      0.89      0.00 
    0  -14    6     -0.27      0.00 
    1  -14    6     -2.58      0.00 
    2  -14    6     -3.29      0.00 
    3  -14    6     -2.40      0.00 
    4  -14    6     -2.10      0.00 
    5  -14    6     -2.93      0.00 
    6  -14    6     -3.02      0.00 
    7  -14    6     -1.50      0.00 
    8  -14    6     -0.28      0.00 
    9  -14    6     -0.88      0.00 
   10  -14    6     -2.00      0.00 
   11  -14    6     -1.95      0.00 
   -8  -13    6      1.61      0.00 
   -7  -13    6      1.52      0.00 
   -6  -13    6      1.29      0.00 
   -5  -13    6      2.04      0.00 
   -4  -13    6      2.91      0.00 
   -3  -13    6      2.88      0.00 
   -2  -13    6      2.50      0.00 
   -1  -13    6      2.56      0.00 
    0  -13    6      2.97      0.00 
    1  -13    6      2.90      0.00 
    2  -13    6      1.54      0.00 
    3  -13    6     -0.55      0.00 
    4  -13    6     -1.58      0.00 
    5  -13    6     -1.23      0.00 
    6  -13    6     -1.01      0.00 
    7  -13    6     -1.38      0.00 
    8  -13    6     -1.60      0.00 
    9  -13    6     -2.01      0.00 
   10  -13    6     -3.04      0.00 
   11  -13    6     -3.36      0.00 
   12  -13    6     -1.90      0.00 
   -9  -12    6      0.82      0.00 
   -8  -12    6      0.42      0.00 
   -7  -12    6     -0.07      0.00 
   -6  -12    6      0.35      0.00 
   -5  -12    6      1.14      0.00 
   -4  -12    6      0.58      0.00 
   -3  -12    6     -1.12      0.00 
   -2  -12    6     -1.97      0.00 
   -1  -12    6     -1.89      0.00 
    0  -12    6     -2.32      0.00 
    1  -12    6     -2.90      0.00 
    2  -12    6     -2.48      0.00 
    3  -12    6     -1.73      0.00 
    4  -12    6     -1.47      0.00 
    5  -12    6     -1.13      0.00 
    6  -12    6     -1.05      0.00 
    7  -12    6     -2.33      0.00 
    8  -12    6     -3.72      0.00 
    9  -12    6     -2.83      0.00 
   10  -12    6     -0.53      0.00 
   11  -12    6      0.18      0.00 
   12  -12    6     -1.31      0.00 
   13  -12    6     -2.67      0.00 
  -10  -11    6     -1.49      0.00 
   -9  -11    6     -0.72      0.00 
   -8  -11    6      0.86      0.00 
   -7  -11    6      0.43      0.00 
   -6  -11    6     -1.30      0.00 
   -5  -11    6     -1.24      0.00 
   -4  -11    6      0.75      0.00 
   -3  -11    6      2.26      0.00 
   -2  -11    6      2.38      0.00 
   -1  -11    6      1.95      0.00 
    0  -11    6      1.53      0.00 
    1  -11    6      1.27      0.00 
    2  -11    6      1.04      0.00 
    3  -11    6     -0.15      0.00 
    4  -11    6     -2.53      0.00 
    5  -11    6     -3.83      0.00 
    6  -11    6     -2.13      0.00 
    7  -11    6      0.36      0.00 
    8  -11    6      0.09      0.00 
    9  -11    6     -2.21      0.00 
   10  -11    6     -2.68      0.00 
   11  -11    6     -0.35      0.00 
   12  -11    6      1.64      0.00 
   13  -11    6      1.07      0.00 
  -10  -10    6      0.66      0.00 
   -9  -10    6     -0.06      0.00 
   -8  -10    6      0.51      0.00 
   -7  -10    6      1.23      0.00 
   -6  -10    6      1.04      0.00 
   -5  -10    6     -0.10      0.00 
   -4  -10    6     -2.26      0.00 
   -3  -10    6     -4.13      0.00 
   -2  -10    6     -3.31      0.00 
   -1  -10    6     -0.58      0.00 
    0  -10    6      0.23      0.00 
    1  -10    6     -1.46      0.00 
    2  -10    6     -2.25      0.00 
    3  -10    6     -0.86      0.00 
    4  -10    6      0.21      0.00 
    5  -10    6     -0.75      0.00 
    6  -10    6     -2.59      0.00 
    7  -10    6     -3.68      0.00 
    8  -10    6     -3.85      0.00 
    9  -10    6     -3.87      0.00 
   10  -10    6     -3.91      0.00 
   11  -10    6     -3.20      0.00 
   12  -10    6     -1.70      0.00 
   13  -10    6     -0.75      0.00 
   14  -10    6     -1.02      0.00 
  -11   -9    6      2.57      0.00 
  -10   -9    6      1.54      0.00 
   -9   -9    6      0.48      0.00 
   -8   -9    6      0.71      0.00 
   -7   -9    6     -0.09      0.00 
   -6   -9    6     -2.10      0.00 
   -5   -9    6     -1.55      0.00 
   -4   -9    6      1.22      0.00 
   -3   -9    6      1.20      0.00 
   -2   -9    6     -1.48      0.00 
   -1   -9    6     -1.54      0.00 
    0   -9    6      1.56      0.00 
    1   -9    6      3.94      0.00 
    2   -9    6      4.72      0.00 
    3   -9    6      4.73      0.00 
    4   -9    6      3.09      0.00 
    5   -9    6      0.59      0.00 
    6   -9    6     -0.02      0.00 
    7   -9    6      0.62      0.00 
    8   -9    6     -0.43      0.00 
    9   -9    6     -2.72      0.00 
   10   -9    6     -3.51      0.00 
   11   -9    6     -2.40      0.00 
   12   -9    6     -0.77      0.00 
   13   -9    6      0.36      0.00 
   14   -9    6      0.57      0.00 
   15   -9    6      0.35      0.00 
  -11   -8    6     -0.35      0.00 
  -10   -8    6      0.31      0.00 
   -9   -8    6     -0.11      0.00 
   -8   -8    6      1.48      0.00 
   -7   -8    6      3.86      0.00 
   -6   -8    6      1.90      0.00 
   -5   -8    6     -2.86      0.00 
   -4   -8    6     -3.75      0.00 
   -3   -8    6     -0.95      0.00 
   -2   -8    6      0.28      0.00 
   -1   -8    6     -0.11      0.00 
    0   -8    6      0.38      0.00 
    1   -8    6      0.41      0.00 
    2   -8    6     -0.44      0.00 
    3   -8    6      0.36      0.00 
    4   -8    6      1.48      0.00 
    5   -8    6     -0.33      0.00 
    6   -8    6     -2.01      0.00 
    7   -8    6      0.37      0.00 
    8   -8    6      2.69      0.00 
    9   -8    6     -0.02      0.00 
   10   -8    6     -4.52      0.00 
   11   -8    6     -5.71      0.00 
   12   -8    6     -4.09      0.00 
   13   -8    6     -2.39      0.00 
   14   -8    6     -1.31      0.00 
   15   -8    6     -0.45      0.00 
  -12   -7    6      1.58      0.00 
  -11   -7    6      2.66      0.00 
  -10   -7    6      3.29      0.00 
   -9   -7    6      1.15      0.00 
   -8   -7    6     -1.20      0.00 
   -7   -7    6      0.55      0.00 
   -6   -7    6      3.80      0.00 
   -5   -7    6      3.10      0.00 
   -4   -7    6     -0.09      0.00 
   -3   -7    6     -1.27      0.00 
   -2   -7    6     -1.23      0.00 
   -1   -7    6     -2.23      0.00 
    0   -7    6     -2.83      0.00 
    1   -7    6     -2.35      0.00 
    2   -7    6     -2.23      0.00 
    3   -7    6     -1.25      0.00 
    4   -7    6      1.23      0.00 
    5   -7    6      0.67      0.00 
    6   -7    6     -4.21      0.00 
    7   -7    6     -6.21      0.00 
    8   -7    6     -1.82      0.00 
    9   -7    6      2.20      0.00 
   10   -7    6      1.04      0.00 
   11   -7    6     -1.08      0.00 
   12   -7    6     -0.45      0.00 
   13   -7    6      0.64      0.00 
   14   -7    6     -0.19      0.00 
   15   -7    6     -1.77      0.00 
  -12   -6    6      0.52      0.00 
  -11   -6    6      0.17      0.00 
  -10   -6    6      0.98      0.00 
   -9   -6    6      1.11      0.00 
   -8   -6    6     -1.10      0.00 
   -7   -6    6     -3.12      0.00 
   -6   -6    6     -2.14      0.00 
   -5   -6    6      0.07      0.00 
   -4   -6    6      0.61      0.00 
   -3   -6    6      0.36      0.00 
   -2   -6    6      1.41      0.00 
   -1   -6    6      3.45      0.00 
    0   -6    6      4.97      0.00 
    1   -6    6      4.89      0.00 
    2   -6    6      2.79      0.00 
    3   -6    6      0.56      0.00 
    4   -6    6      0.98      0.00 
    5   -6    6      2.41      0.00 
    6   -6    6      0.72      0.00 
    7   -6    6     -2.49      0.00 
    8   -6    6     -1.90      0.00 
    9   -6    6      1.52      0.00 
   10   -6    6      2.10      0.00 
   11   -6    6     -0.41      0.00 
   12   -6    6     -1.48      0.00 
   13   -6    6     -0.19      0.00 
   14   -6    6      0.39      0.00 
   15   -6    6     -0.99      0.00 
   16   -6    6     -2.33      0.00 
  -12   -5    6      1.07      0.00 
  -11   -5    6      1.06      0.00 
  -10   -5    6      1.10      0.00 
   -9   -5    6      1.25      0.00 
   -8   -5    6      0.90      0.00 
   -7   -5    6      0.06      0.00 
   -6   -5    6     -0.30      0.00 
   -5   -5    6      0.53      0.00 
   -4   -5    6      1.90      0.00 
   -3   -5    6      2.26      0.00 
   -2   -5    6      0.82      0.00 
   -1   -5    6     -0.84      0.00 
    0   -5    6     -0.81      0.00 
    1   -5    6     -0.51      0.00 
    2   -5    6     -2.58      0.00 
    3   -5    6     -4.87      0.00 
    4   -5    6     -2.66      0.00 
    5   -5    6      2.26      0.00 
    6   -5    6      2.68      0.00 
    7   -5    6     -2.42      0.00 
    8   -5    6     -5.96      0.00 
    9   -5    6     -4.11      0.00 
   10   -5    6     -1.05      0.00 
   11   -5    6     -0.90      0.00 
   12   -5    6     -2.18      0.00 
   13   -5    6     -1.83      0.00 
   14   -5    6      0.14      0.00 
   15   -5    6      1.28      0.00 
   16   -5    6      0.46      0.00 
  -12   -4    6      3.50      0.00 
  -11   -4    6      3.16      0.00 
  -10   -4    6      2.39      0.00 
   -9   -4    6      1.66      0.00 
   -8   -4    6      0.80      0.00 
   -7   -4    6      0.41      0.00 
   -6   -4    6      0.79      0.00 
   -5   -4    6      0.67      0.00 
   -4   -4    6     -0.40      0.00 
   -3   -4    6     -0.81      0.00 
   -2   -4    6     -0.43      0.00 
   -1   -4    6     -1.05      0.00 
    0   -4    6     -1.42      0.00 
    1   -4    6      1.36      0.00 
    2   -4    6      4.31      0.00 
    3   -4    6      2.11      0.00 
    4   -4    6     -2.30      0.00 
    5   -4    6     -1.93      0.00 
    6   -4    6      1.85      0.00 
    7   -4    6      2.98      0.00 
    8   -4    6      1.87      0.00 
    9   -4    6      2.07      0.00 
   10   -4    6      2.50      0.00 
   11   -4    6      1.14      0.00 
   12   -4    6     -0.62      0.00 
   13   -4    6     -1.33      0.00 
   14   -4    6     -1.34      0.00 
   15   -4    6     -0.92      0.00 
   16   -4    6     -0.43      0.00 
  -13   -3    6     -1.84      0.00 
  -12   -3    6     -0.27      0.00 
  -11   -3    6      0.02      0.00 
  -10   -3    6     -0.81      0.00 
   -9   -3    6     -0.96      0.00 
   -8   -3    6     -0.71      0.00 
   -7   -3    6     -1.43      0.00 
   -6   -3    6     -1.74      0.00 
   -5   -3    6      0.41      0.00 
   -4   -3    6      2.84      0.00 
   -3   -3    6      2.15      0.00 
   -2   -3    6     -0.54      0.00 
   -1   -3    6     -2.88      0.00 
    0   -3    6     -5.61      0.00 
    1   -3    6     -8.25      0.00 
    2   -3    6     -7.73      0.00 
    3   -3    6     -4.83      0.00 
    4   -3    6     -3.04      0.00 
    5   -3    6     -1.46      0.00 
    6   -3    6      1.16      0.00 
    7   -3    6      1.24      0.00 
    8   -3    6     -1.77      0.00 
    9   -3    6     -2.14      0.00 
   10   -3    6      1.09      0.00 
   11   -3    6      2.00      0.00 
   12   -3    6     -0.69      0.00 
   13   -3    6     -1.96      0.00 
   14   -3    6      0.16      0.00 
   15   -3    6      2.65      0.00 
   16   -3    6      2.70      0.00 
   17   -3    6      0.50      0.00 
  -13   -2    6     -0.20      0.00 
  -12   -2    6      0.20      0.00 
  -11   -2    6      1.83      0.00 
  -10   -2    6      1.81      0.00 
   -9   -2    6     -0.33      0.00 
   -8   -2    6     -1.97      0.00 
   -7   -2    6     -2.58      0.00 
   -6   -2    6     -4.16      0.00 
   -5   -2    6     -5.42      0.00 
   -4   -2    6     -2.54      0.00 
   -3   -2    6      2.77      0.00 
   -2   -2    6      4.50      0.00 
   -1   -2    6      1.70      0.00 
    1   -2    6     -5.40      0.00 
    2   -2    6     -7.43      0.00 
    3   -2    6     -6.74      0.00 
    4   -2    6     -5.36      0.00 
    5   -2    6     -5.60      0.00 
    6   -2    6     -4.52      0.00 
    7   -2    6     -0.41      0.00 
    8   -2    6      1.72      0.00 
    9   -2    6     -0.86      0.00 
   10   -2    6     -3.62      0.00 
   11   -2    6     -3.70      0.00 
   12   -2    6     -3.84      0.00 
   13   -2    6     -5.52      0.00 
   14   -2    6     -6.50      0.00 
   15   -2    6     -5.01      0.00 
   16   -2    6     -1.84      0.00 
   17   -2    6      0.72      0.00 
  -13   -1    6      1.84      0.00 
  -12   -1    6      0.64      0.00 
  -11   -1    6     -0.41      0.00 
  -10   -1    6      0.31      0.00 
   -9   -1    6      1.70      0.00 
   -8   -1    6      1.94      0.00 
   -7   -1    6      0.96      0.00 
   -6   -1    6     -1.42      0.00 
   -5   -1    6     -5.61      0.00 
   -4   -1    6     -8.74      0.00 
   -3   -1    6     -7.18      0.00 
   -2   -1    6     -3.24      0.00 
   -1   -1    6     -1.42      0.00 
    0   -1    6     -0.90      0.00 
    1   -1    6      0.21      0.00 
    2   -1    6     -0.48      0.00 
    3   -1    6     -3.39      0.00 
    4   -1    6     -4.25      0.00 
    5   -1    6     -2.31      0.00 
    6   -1    6     -1.43      0.00 
    7   -1    6     -1.92      0.00 
    8   -1    6     -0.81      0.00 
    9   -1    6      1.37      0.00 
   10   -1    6      1.99      0.00 
   11   -1    6      1.34      0.00 
   12   -1    6      1.24      0.00 
   13   -1    6      1.88      0.00 
   14   -1    6      2.61      0.00 
   15   -1    6      3.10      0.00 
   16   -1    6      2.78      0.00 
   17   -1    6      1.41      0.00 
  -13    0    6      2.07      0.00 
  -12    0    6      5.15      0.00 
  -11    0    6      6.84      0.00 
  -10    0    6      5.38      0.00 
   -9    0    6      2.16      0.00 
   -8    0    6     -0.01      0.00 
   -7    0    6      0.08      0.00 
   -6    0    6      0.80      0.00 
   -5    0    6     -0.77      0.00 
   -4    0    6     -4.54      0.00 
   -3    0    6     -6.23      0.00 
   -2    0    6     -3.80      0.00 
   -1    0    6     -1.56      0.00 
    0    0    6     -2.89      0.00 
    1    0    6     -4.07      0.00 
    2    0    6     -1.57      0.00 
    3    0    6      1.09      0.00 
    4    0    6      0.11      0.00 
    5    0    6     -1.77      0.00 
    6    0    6     -1.10      0.00 
    7    0    6      0.66      0.00 
    8    0    6      1.34      0.00 
    9    0    6      1.12      0.00 
   10    0    6     -0.30      0.00 
   11    0    6     -3.26      0.00 
   12    0    6     -5.29      0.00 
   13    0    6     -4.47      0.00 
   14    0    6     -2.86      0.00 
   15    0    6     -2.34      0.00 
   16    0    6     -1.40      0.00 
   17    0    6      0.47      0.00 
  -13    1    6     -1.60      0.00 
  -12    1    6     -2.16      0.00 
  -11    1    6     -0.04      0.00 
  -10    1    6      3.18      0.00 
   -9    1    6      3.95      0.00 
   -8    1    6      1.51      0.00 
   -7    1    6     -0.47      0.00 
   -6    1    6      1.36      0.00 
   -5    1    6      5.26      0.00 
   -4    1    6      6.76      0.00 
   -3    1    6      4.49      0.00 
   -2    1    6      1.28      0.00 
   -1    1    6      0.43      0.00 
    0    1    6      2.20      0.00 
    1    1    6      4.30      0.00 
    2    1    6      5.40      0.00 
    3    1    6      5.94      0.00 
    4    1    6      5.64      0.00 
    5    1    6      3.93      0.00 
    6    1    6      2.01      0.00 
    7    1    6      0.83      0.00 
    8    1    6     -0.28      0.00 
    9    1    6     -0.13      0.00 
   10    1    6      3.00      0.00 
   11    1    6      5.69      0.00 
   12    1    6      3.54      0.00 
   13    1    6     -0.47      0.00 
   14    1    6     -1.04      0.00 
   15    1    6      0.74      0.00 
   16    1    6      1.25      0.00 
   17    1    6      0.72      0.00 
  -13    2    6      1.93      0.00 
  -12    2    6      1.25      0.00 
  -11    2    6     -0.17      0.00 
  -10    2    6     -0.09      0.00 
   -9    2    6      2.02      0.00 
   -8    2    6      3.24      0.00 
   -7    2    6      1.31      0.00 
   -6    2    6     -1.92      0.00 
   -5    2    6     -3.84      0.00 
   -4    2    6     -3.90      0.00 
   -3    2    6     -2.21      0.00 
   -2    2    6     -0.18      0.00 
   -1    2    6     -1.03      0.00 
    0    2    6     -5.03      0.00 
    1    2    6     -8.27      0.00 
    2    2    6     -8.48      0.00 
    3    2    6     -6.92      0.00 
    4    2    6     -4.76      0.00 
    5    2    6     -2.54      0.00 
    6    2    6     -0.31      0.00 
    7    2    6      2.62      0.00 
    8    2    6      4.62      0.00 
    9    2    6      2.29      0.00 
   10    2    6     -2.39      0.00 
   11    2    6     -3.34      0.00 
   12    2    6     -0.48      0.00 
   13    2    6      0.80      0.00 
   14    2    6     -0.79      0.00 
   15    2    6     -2.07      0.00 
   16    2    6     -1.70      0.00 
   17    2    6     -0.65      0.00 
  -12    3    6      0.92      0.00 
  -11    3    6      0.96      0.00 
  -10    3    6      0.06      0.00 
   -9    3    6     -1.25      0.00 
   -8    3    6     -1.38      0.00 
   -7    3    6     -0.16      0.00 
   -6    3    6      1.66      0.00 
   -5    3    6      2.96      0.00 
   -4    3    6      1.79      0.00 
   -3    3    6     -1.24      0.00 
   -2    3    6     -1.85      0.00 
   -1    3    6      1.31      0.00 
    0    3    6      4.28      0.00 
    1    3    6      4.72      0.00 
    2    3    6      4.21      0.00 
    3    3    6      3.72      0.00 
    4    3    6      3.06      0.00 
    5    3    6      2.34      0.00 
    6    3    6      0.73      0.00 
    7    3    6     -1.61      0.00 
    8    3    6     -1.68      0.00 
    9    3    6      1.31      0.00 
   10    3    6      3.45      0.00 
   11    3    6      2.43      0.00 
   12    3    6      0.64      0.00 
   13    3    6      0.35      0.00 
   14    3    6      1.15      0.00 
   15    3    6      1.78      0.00 
   16    3    6      1.48      0.00 
   17    3    6      0.62      0.00 
  -12    4    6      1.32      0.00 
  -11    4    6      0.16      0.00 
  -10    4    6      0.19      0.00 
   -9    4    6      1.09      0.00 
   -8    4    6      1.43      0.00 
   -7    4    6      0.66      0.00 
   -6    4    6     -0.03      0.00 
   -5    4    6      0.89      0.00 
   -4    4    6      2.36      0.00 
   -3    4    6      1.72      0.00 
   -2    4    6     -0.43      0.00 
   -1    4    6     -0.96      0.00 
    0    4    6      0.39      0.00 
    1    4    6      1.11      0.00 
    2    4    6      0.33      0.00 
    3    4    6     -0.62      0.00 
    4    4    6     -0.19      0.00 
    5    4    6      2.37      0.00 
    6    4    6      5.71      0.00 
    7    4    6      7.01      0.00 
    8    4    6      5.52      0.00 
    9    4    6      3.39      0.00 
   10    4    6      2.42      0.00 
   11    4    6      2.64      0.00 
   12    4    6      3.10      0.00 
   13    4    6      2.76      0.00 
   14    4    6      1.74      0.00 
   15    4    6      1.38      0.00 
   16    4    6      1.94      0.00 
   17    4    6      2.10      0.00 
  -12    5    6      0.33      0.00 
  -11    5    6      0.21      0.00 
  -10    5    6     -1.03      0.00 
   -9    5    6     -2.18      0.00 
   -8    5    6     -2.27      0.00 
   -7    5    6     -2.12      0.00 
   -6    5    6     -2.32      0.00 
   -5    5    6     -1.73      0.00 
   -4    5    6     -0.03      0.00 
   -3    5    6      0.97      0.00 
   -2    5    6      0.26      0.00 
   -1    5    6     -1.13      0.00 
    0    5    6     -2.07      0.00 
    1    5    6     -2.07      0.00 
    2    5    6     -1.53      0.00 
    3    5    6     -2.05      0.00 
    4    5    6     -3.69      0.00 
    5    5    6     -3.81      0.00 
    6    5    6     -1.66      0.00 
    7    5    6      0.15      0.00 
    8    5    6      0.85      0.00 
    9    5    6      2.12      0.00 
   10    5    6      3.26      0.00 
   11    5    6      2.54      0.00 
   12    5    6      1.48      0.00 
   13    5    6      2.01      0.00 
   14    5    6      2.81      0.00 
   15    5    6      2.06      0.00 
   16    5    6      0.40      0.00 
   17    5    6     -0.63      0.00 
  -12    6    6     -0.87      0.00 
  -11    6    6      0.87      0.00 
  -10    6    6      1.58      0.00 
   -9    6    6      0.69      0.00 
   -8    6    6      0.38      0.00 
   -7    6    6      1.19      0.00 
   -6    6    6      0.49      0.00 
   -5    6    6     -2.30      0.00 
   -4    6    6     -4.56      0.00 
   -3    6    6     -5.18      0.00 
   -2    6    6     -4.83      0.00 
   -1    6    6     -3.70      0.00 
    0    6    6     -2.65      0.00 
    1    6    6     -2.16      0.00 
    2    6    6     -0.35      0.00 
    3    6    6      2.36      0.00 
    4    6    6      2.06      0.00 
    5    6    6     -0.56      0.00 
    6    6    6     -0.34      0.00 
    7    6    6      2.29      0.00 
    8    6    6      2.52      0.00 
    9    6    6      0.98      0.00 
   10    6    6      1.27      0.00 
   11    6    6      2.11      0.00 
   12    6    6      0.99      0.00 
   13    6    6     -0.32      0.00 
   14    6    6      0.50      0.00 
   15    6    6      2.56      0.00 
   16    6    6      3.76      0.00 
   17    6    6      2.98      0.00 
  -11    7    6     -2.17      0.00 
  -10    7    6     -0.46      0.00 
   -9    7    6     -0.14      0.00 
   -8    7    6     -1.99      0.00 
   -7    7    6     -2.30      0.00 
   -6    7    6      0.55      0.00 
   -5    7    6      3.45      0.00 
   -4    7    6      3.92      0.00 
   -3    7    6      2.37      0.00 
   -2    7    6      0.31      0.00 
   -1    7    6     -0.44      0.00 
    0    7    6     -0.31      0.00 
    1    7    6     -2.37      0.00 
    2    7    6     -5.71      0.00 
    3    7    6     -5.20      0.00 
    4    7    6     -1.10      0.00 
    5    7    6      1.10      0.00 
    6    7    6      1.01      0.00 
    7    7    6      2.11      0.00 
    8    7    6      3.33      0.00 
    9    7    6      2.30      0.00 
   10    7    6      0.95      0.00 
   11    7    6      1.02      0.00 
   12    7    6      0.95      0.00 
   13    7    6      0.40      0.00 
   14    7    6      0.98      0.00 
   15    7    6      2.32      0.00 
   16    7    6      2.81      0.00 
  -11    8    6      0.25      0.00 
  -10    8    6     -0.11      0.00 
   -9    8    6      1.01      0.00 
   -8    8    6      2.07      0.00 
   -7    8    6      1.02      0.00 
   -6    8    6     -1.75      0.00 
   -5    8    6     -4.33      0.00 
   -4    8    6     -5.15      0.00 
   -3    8    6     -4.37      0.00 
   -2    8    6     -3.58      0.00 
   -1    8    6     -2.71      0.00 
    0    8    6     -0.03      0.00 
    1    8    6      3.36      0.00 
    2    8    6      4.15      0.00 
    3    8    6      2.24      0.00 
    4    8    6      0.00      0.00 
    5    8    6     -1.99      0.00 
    6    8    6     -3.28      0.00 
    7    8    6     -2.44      0.00 
    8    8    6     -0.86      0.00 
    9    8    6     -1.23      0.00 
   10    8    6     -1.99      0.00 
   11    8    6     -0.29      0.00 
   12    8    6      1.81      0.00 
   13    8    6      0.70      0.00 
   14    8    6     -2.20      0.00 
   15    8    6     -2.80      0.00 
   16    8    6     -0.53      0.00 
  -10    9    6     -4.29      0.00 
   -9    9    6     -4.86      0.00 
   -8    9    6     -4.73      0.00 
   -7    9    6     -2.74      0.00 
   -6    9    6      0.14      0.00 
   -5    9    6      1.38      0.00 
   -4    9    6      0.50      0.00 
   -3    9    6     -0.87      0.00 
   -2    9    6     -1.86      0.00 
   -1    9    6     -2.37      0.00 
    0    9    6     -2.02      0.00 
    1    9    6     -1.55      0.00 
    2    9    6     -1.73      0.00 
    3    9    6     -0.86      0.00 
    4    9    6      1.78      0.00 
    5    9    6      2.82      0.00 
    6    9    6      0.63      0.00 
    7    9    6     -0.59      0.00 
    8    9    6      1.74      0.00 
    9    9    6      3.91      0.00 
   10    9    6      2.70      0.00 
   11    9    6      0.47      0.00 
   12    9    6      0.38      0.00 
   13    9    6      1.77      0.00 
   14    9    6      1.99      0.00 
   15    9    6      0.06      0.00 
   16    9    6     -2.09      0.00 
  -10   10    6     -2.64      0.00 
   -9   10    6     -1.52      0.00 
   -8   10    6     -0.11      0.00 
   -7   10    6      0.01      0.00 
   -6   10    6     -0.45      0.00 
   -5   10    6     -0.86      0.00 
   -4   10    6     -0.61      0.00 
   -3   10    6      1.05      0.00 
   -2   10    6      2.38      0.00 
   -1   10    6      1.11      0.00 
    0   10    6     -0.72      0.00 
    1   10    6     -0.61      0.00 
    2   10    6     -0.52      0.00 
    3   10    6     -1.54      0.00 
    4   10    6     -0.73      0.00 
    5   10    6      1.81      0.00 
    6   10    6      1.91      0.00 
    7   10    6     -0.42      0.00 
    8   10    6     -0.97      0.00 
    9   10    6      0.95      0.00 
   10   10    6      2.91      0.00 
   11   10    6      3.90      0.00 
   12   10    6      3.62      0.00 
   13   10    6      1.54      0.00 
   14   10    6     -1.12      0.00 
   15   10    6     -2.25      0.00 
   -9   11    6     -4.16      0.00 
   -8   11    6     -4.26      0.00 
   -7   11    6     -3.29      0.00 
   -6   11    6     -1.67      0.00 
   -5   11    6     -0.60      0.00 
   -4   11    6     -1.58      0.00 
   -3   11    6     -2.81      0.00 
   -2   11    6     -1.75      0.00 
   -1   11    6     -0.26      0.00 
    0   11    6     -0.73      0.00 
    1   11    6     -1.45      0.00 
    2   11    6     -1.28      0.00 
    3   11    6     -1.73      0.00 
    4   11    6     -1.98      0.00 
    5   11    6     -0.50      0.00 
    6   11    6      0.20      0.00 
    7   11    6     -1.49      0.00 
    8   11    6     -1.98      0.00 
    9   11    6      0.75      0.00 
   10   11    6      3.31      0.00 
   11   11    6      3.29      0.00 
   12   11    6      2.37      0.00 
   13   11    6      2.21      0.00 
   14   11    6      2.38      0.00 
   15   11    6      1.97      0.00 
   -9   12    6      0.12      0.00 
   -8   12    6      0.12      0.00 
   -7   12    6     -0.56      0.00 
   -6   12    6     -1.17      0.00 
   -5   12    6     -0.09      0.00 
   -4   12    6      1.71      0.00 
   -3   12    6      2.16      0.00 
   -2   12    6      1.61      0.00 
   -1   12    6      1.07      0.00 
    0   12    6      0.32      0.00 
    1   12    6      0.05      0.00 
    2   12    6      0.85      0.00 
    3   12    6      0.96      0.00 
    4   12    6     -0.02      0.00 
    5   12    6      0.62      0.00 
    6   12    6      2.77      0.00 
    7   12    6      2.54      0.00 
    8   12    6     -0.77      0.00 
    9   12    6     -3.41      0.00 
   10   12    6     -3.02      0.00 
   11   12    6     -0.73      0.00 
   12   12    6      0.89      0.00 
   13   12    6      0.09      0.00 
   14   12    6     -1.97      0.00 
   -8   13    6     -0.03      0.00 
   -7   13    6     -1.29      0.00 
   -6   13    6     -2.94      0.00 
   -5   13    6     -4.04      0.00 
   -4   13    6     -4.26      0.00 
   -3   13    6     -4.24      0.00 
   -2   13    6     -3.94      0.00 
   -1   13    6     -3.26      0.00 
    0   13    6     -3.10      0.00 
    1   13    6     -3.24      0.00 
    2   13    6     -2.19      0.00 
    3   13    6     -0.67      0.00 
    4   13    6     -0.71      0.00 
    5   13    6     -1.64      0.00 
    6   13    6     -1.39      0.00 
    7   13    6      0.37      0.00 
    8   13    6      3.00      0.00 
    9   13    6      5.34      0.00 
   10   13    6      5.25      0.00 
   11   13    6      2.62      0.00 
   12   13    6      0.78      0.00 
   13   13    6      1.36      0.00 
   -7   14    6      2.34      0.00 
   -6   14    6      2.07      0.00 
   -5   14    6      1.41      0.00 
   -4   14    6      1.46      0.00 
   -3   14    6      1.28      0.00 
   -2   14    6      0.10      0.00 
   -1   14    6     -0.79      0.00 
    0   14    6     -0.56      0.00 
    1   14    6      0.23      0.00 
    2   14    6      1.07      0.00 
    3   14    6      1.13      0.00 
    4   14    6     -0.18      0.00 
    5   14    6     -1.14      0.00 
    6   14    6     -0.24      0.00 
    7   14    6      0.39      0.00 
    8   14    6     -1.01      0.00 
    9   14    6     -2.03      0.00 
   10   14    6     -0.61      0.00 
   11   14    6      1.25      0.00 
   12   14    6      1.27      0.00 
   13   14    6     -0.11      0.00 
   -6   15    6     -2.54      0.00 
   -5   15    6     -2.71      0.00 
   -4   15    6     -3.67      0.00 
   -3   15    6     -3.80      0.00 
   -2   15    6     -2.92      0.00 
   -1   15    6     -2.03      0.00 
    0   15    6     -2.01      0.00 
    1   15    6     -2.57      0.00 
    2   15    6     -1.78      0.00 
    3   15    6      1.03      0.00 
    4   15    6      3.07      0.00 
    5   15    6      2.24      0.00 
    6   15    6      0.59      0.00 
    7   15    6      0.52      0.00 
    8   15    6      1.37      0.00 
    9   15    6      1.56      0.00 
   10   15    6      0.74      0.00 
   11   15    6     -0.39      0.00 
   12   15    6     -0.42      0.00 
   -5   16    6      0.49      0.00 
   -4   16    6      1.26      0.00 
   -3   16    6      0.80      0.00 
   -2   16    6      0.12      0.00 
   -1   16    6      0.49      0.00 
    0   16    6      1.79      0.00 
    1   16    6      2.43      0.00 
    2   16    6      1.57      0.00 
    3   16    6      0.45      0.00 
    4   16    6      0.35      0.00 
    5   16    6      1.37      0.00 
    6   16    6      3.03      0.00 
    7   16    6      3.95      0.00 
    8   16    6      2.99      0.00 
    9   16    6      1.67      0.00 
   10   16    6      1.98      0.00 
   -3   17    6     -1.88      0.00 
   -2   17    6     -2.24      0.00 
   -1   17    6     -2.19      0.00 
    0   17    6     -1.87      0.00 
    1   17    6     -1.93      0.00 
    2   17    6     -2.06      0.00 
    3   17    6     -1.07      0.00 
    4   17    6      0.49      0.00 
    5   17    6      0.53      0.00 
    6   17    6     -0.76      0.00 
    7   17    6     -1.18      0.00 
    8   17    6     -0.76      0.00 
    9   17    6     -1.16      0.00 
   -1   18    6      1.17      0.00 
    0   18    6      1.69      0.00 
    1   18    6      2.60      0.00 
    2   18    6      2.47      0.00 
    3   18    6      1.08      0.00 
    4   18    6      0.28      0.00 
    5   18    6      0.98      0.00 
    6   18    6      1.76      0.00 
    7   18    6      1.57      0.00 
   -2  -17    7      1.45      0.00 
   -1  -17    7      0.47      0.00 
    0  -17    7      1.07      0.00 
    1  -17    7      1.86      0.00 
    2  -17    7      1.08      0.00 
    3  -17    7     -0.01      0.00 
    4  -17    7      0.00      0.00 
    5  -17    7      0.00      0.00 
   -4  -16    7     -0.44      0.00 
   -3  -16    7     -0.06      0.00 
   -2  -16    7      0.11      0.00 
   -1  -16    7     -1.15      0.00 
    0  -16    7     -2.02      0.00 
    1  -16    7     -1.30      0.00 
    2  -16    7     -0.72      0.00 
    3  -16    7     -1.49      0.00 
    4  -16    7     -2.42      0.00 
    5  -16    7     -2.96      0.00 
    6  -16    7     -4.08      0.00 
    7  -16    7     -5.35      0.00 
    8  -16    7     -4.84      0.00 
   -5  -15    7      1.66      0.00 
   -4  -15    7      1.99      0.00 
   -3  -15    7      2.64      0.00 
   -2  -15    7      3.70      0.00 
   -1  -15    7      3.16      0.00 
    0  -15    7      0.89      0.00 
    1  -15    7     -0.58      0.00 
    2  -15    7     -0.47      0.00 
    3  -15    7     -0.57      0.00 
    4  -15    7     -1.32      0.00 
    5  -15    7     -1.03      0.00 
    6  -15    7      0.81      0.00 
    7  -15    7      1.94      0.00 
    8  -15    7     -0.04      0.00 
    9  -15    7     -3.96      0.00 
   -7  -14    7     -0.04      0.00 
   -6  -14    7     -0.17      0.00 
   -5  -14    7      0.25      0.00 
   -4  -14    7     -0.05      0.00 
   -3  -14    7     -1.47      0.00 
   -2  -14    7     -2.17      0.00 
   -1  -14    7     -1.65      0.00 
    0  -14    7     -1.69      0.00 
    1  -14    7     -2.80      0.00 
    2  -14    7     -3.60      0.00 
    3  -14    7     -3.67      0.00 
    4  -14    7     -4.13      0.00 
    5  -14    7     -5.59      0.00 
    6  -14    7     -6.76      0.00 
    7  -14    7     -5.48      0.00 
    8  -14    7     -2.06      0.00 
    9  -14    7      0.10      0.00 
   10  -14    7     -0.63      0.00 
   11  -14    7     -1.68      0.00 
   -8  -13    7      0.03      0.00 
   -7  -13    7      1.18      0.00 
   -6  -13    7      1.21      0.00 
   -5  -13    7      0.68      0.00 
   -4  -13    7      0.90      0.00 
   -3  -13    7      1.55      0.00 
   -2  -13    7      1.78      0.00 
   -1  -13    7      1.59      0.00 
    0  -13    7      1.29      0.00 
    1  -13    7      1.20      0.00 
    2  -13    7      1.32      0.00 
    3  -13    7      0.83      0.00 
    4  -13    7     -0.43      0.00 
    5  -13    7     -1.42      0.00 
    6  -13    7     -1.81      0.00 
    7  -13    7     -2.22      0.00 
    8  -13    7     -2.31      0.00 
    9  -13    7     -1.67      0.00 
   10  -13    7     -1.20      0.00 
   11  -13    7     -1.27      0.00 
   12  -13    7     -0.84      0.00 
   -8  -12    7     -0.45      0.00 
   -7  -12    7     -1.20      0.00 
   -6  -12    7     -0.75      0.00 
   -5  -12    7     -0.17      0.00 
   -4  -12    7     -1.07      0.00 
   -3  -12    7     -3.05      0.00 
   -2  -12    7     -3.83      0.00 
   -1  -12    7     -2.72      0.00 
    0  -12    7     -1.95      0.00 
    1  -12    7     -3.02      0.00 
    2  -12    7     -4.06      0.00 
    3  -12    7     -3.27      0.00 
    4  -12    7     -1.90      0.00 
    5  -12    7     -1.61      0.00 
    6  -12    7     -2.12      0.00 
    7  -12    7     -2.77      0.00 
    8  -12    7     -3.48      0.00 
    9  -12    7     -3.63      0.00 
   10  -12    7     -2.80      0.00 
   11  -12    7     -1.84      0.00 
   12  -12    7     -1.65      0.00 
   -9  -11    7     -0.09      0.00 
   -8  -11    7      0.59      0.00 
   -7  -11    7      0.55      0.00 
   -6  -11    7     -0.51      0.00 
   -5  -11    7     -0.78      0.00 
   -4  -11    7      0.17      0.00 
   -3  -11    7      0.59      0.00 
   -2  -11    7     -0.04      0.00 
   -1  -11    7     -0.21      0.00 
    0  -11    7      0.57      0.00 
    1  -11    7      1.08      0.00 
    2  -11    7      0.94      0.00 
    3  -11    7      0.75      0.00 
    4  -11    7      0.30      0.00 
    5  -11    7     -0.90      0.00 
    6  -11    7     -1.66      0.00 
    7  -11    7     -0.39      0.00 
    8  -11    7      2.04      0.00 
    9  -11    7      3.18      0.00 
   10  -11    7      2.51      0.00 
   11  -11    7      1.96      0.00 
   12  -11    7      2.54      0.00 
   13  -11    7      2.93      0.00 
  -10  -10    7      0.51      0.00 
   -9  -10    7     -0.06      0.00 
   -8  -10    7     -0.25      0.00 
   -7  -10    7     -0.16      0.00 
   -6  -10    7     -0.52      0.00 
   -5  -10    7     -0.82      0.00 
   -4  -10    7     -1.03      0.00 
   -3  -10    7     -2.44      0.00 
   -2  -10    7     -4.20      0.00 
   -1  -10    7     -3.48      0.00 
    0  -10    7     -0.81      0.00 
    1  -10    7      0.04      0.00 
    2  -10    7     -1.67      0.00 
    3  -10    7     -2.67      0.00 
    4  -10    7     -1.27      0.00 
    5  -10    7      0.25      0.00 
    6  -10    7     -0.82      0.00 
    7  -10    7     -3.92      0.00 
    8  -10    7     -5.85      0.00 
    9  -10    7     -5.14      0.00 
   10  -10    7     -3.93      0.00 
   11  -10    7     -4.22      0.00 
   12  -10    7     -4.64      0.00 
   13  -10    7     -3.31      0.00 
   14  -10    7     -1.03      0.00 
  -10   -9    7      4.02      0.00 
   -9   -9    7      3.03      0.00 
   -8   -9    7      2.02      0.00 
   -7   -9    7      1.47      0.00 
   -6   -9    7     -0.38      0.00 
   -5   -9    7     -2.10      0.00 
   -4   -9    7     -0.58      0.00 
   -3   -9    7      1.82      0.00 
   -2   -9    7      0.40      0.00 
   -1   -9    7     -3.07      0.00 
    0   -9    7     -3.11      0.00 
    1   -9    7      0.57      0.00 
    2   -9    7      3.81      0.00 
    3   -9    7      4.33      0.00 
    4   -9    7      2.71      0.00 
    5   -9    7      0.84      0.00 
    7   -9    7      1.22      0.00 
    8   -9    7      1.05      0.00 
    9   -9    7      0.17      0.00 
   10   -9    7      0.20      0.00 
   11   -9    7      0.68      0.00 
   12   -9    7      0.24      0.00 
   13   -9    7     -0.62      0.00 
   14   -9    7     -0.84      0.00 
   15   -9    7     -0.31      0.00 
  -11   -8    7     -1.27      0.00 
  -10   -8    7      0.81      0.00 
   -9   -8    7      1.90      0.00 
   -8   -8    7      1.94      0.00 
   -7   -8    7      2.87      0.00 
   -6   -8    7      2.90      0.00 
   -5   -8    7     -0.12      0.00 
   -4   -8    7     -2.83      0.00 
   -3   -8    7     -1.79      0.00 
   -2   -8    7      0.24      0.00 
   -1   -8    7     -0.11      0.00 
    0   -8    7     -1.54      0.00 
    1   -8    7     -2.15      0.00 
    2   -8    7     -1.94      0.00 
    3   -8    7     -0.68      0.00 
    4   -8    7      1.02      0.00 
    5   -8    7      0.88      0.00 
    6   -8    7     -0.64      0.00 
    7   -8    7     -0.34      0.00 
    8   -8    7      1.63      0.00 
    9   -8    7      1.97      0.00 
   10   -8    7      0.21      0.00 
   11   -8    7     -1.50      0.00 
   12   -8    7     -2.29      0.00 
   13   -8    7     -2.31      0.00 
   14   -8    7     -1.70      0.00 
   15   -8    7     -1.25      0.00 
  -11   -7    7      0.64      0.00 
  -10   -7    7      1.49      0.00 
   -9   -7    7      1.48      0.00 
   -8   -7    7     -0.14      0.00 
   -7   -7    7     -0.57      0.00 
   -6   -7    7      1.17      0.00 
   -5   -7    7      1.92      0.00 
   -4   -7    7      0.70      0.00 
   -3   -7    7      0.05      0.00 
   -2   -7    7      0.10      0.00 
   -1   -7    7     -1.15      0.00 
    0   -7    7     -3.16      0.00 
    1   -7    7     -4.66      0.00 
    2   -7    7     -6.07      0.00 
    3   -7    7     -6.37      0.00 
    4   -7    7     -3.97      0.00 
    5   -7    7     -1.46      0.00 
    6   -7    7     -2.11      0.00 
    7   -7    7     -3.55      0.00 
    8   -7    7     -2.06      0.00 
    9   -7    7      0.98      0.00 
   10   -7    7      2.52      0.00 
   11   -7    7      2.54      0.00 
   12   -7    7      1.74      0.00 
   13   -7    7      0.18      0.00 
   14   -7    7     -1.13      0.00 
   15   -7    7     -1.30      0.00 
   16   -7    7     -1.00      0.00 
  -11   -6    7      0.05      0.00 
  -10   -6    7      0.11      0.00 
   -9   -6    7      1.11      0.00 
   -8   -6    7      0.70      0.00 
   -7   -6    7     -0.89      0.00 
   -6   -6    7     -1.29      0.00 
   -5   -6    7     -0.79      0.00 
   -4   -6    7     -0.68      0.00 
   -3   -6    7     -0.04      0.00 
   -2   -6    7      1.35      0.00 
   -1   -6    7      2.16      0.00 
    0   -6    7      3.04      0.00 
    1   -6    7      4.62      0.00 
    2   -6    7      4.26      0.00 
    3   -6    7      1.24      0.00 
    4   -6    7     -0.61      0.00 
    5   -6    7     -0.20      0.00 
    6   -6    7     -1.02      0.00 
    7   -6    7     -2.78      0.00 
    8   -6    7     -1.38      0.00 
    9   -6    7      2.45      0.00 
   10   -6    7      4.00      0.00 
   11   -6    7      2.76      0.00 
   12   -6    7      1.55      0.00 
   13   -6    7      0.85      0.00 
   14   -6    7     -0.45      0.00 
   15   -6    7     -2.05      0.00 
   16   -6    7     -2.99      0.00 
  -12   -5    7      0.22      0.00 
  -11   -5    7     -0.03      0.00 
  -10   -5    7     -0.94      0.00 
   -9   -5    7     -0.71      0.00 
   -8   -5    7      0.42      0.00 
   -7   -5    7      1.19      0.00 
   -6   -5    7      1.60      0.00 
   -5   -5    7      1.50      0.00 
   -4   -5    7      0.80      0.00 
   -3   -5    7      0.98      0.00 
   -2   -5    7      1.77      0.00 
   -1   -5    7      0.01      0.00 
    0   -5    7     -3.68      0.00 
    1   -5    7     -4.71      0.00 
    2   -5    7     -3.39      0.00 
    3   -5    7     -3.44      0.00 
    4   -5    7     -2.70      0.00 
    5   -5    7      1.84      0.00 
    6   -5    7      4.61      0.00 
    7   -5    7      0.34      0.00 
    8   -5    7     -5.03      0.00 
    9   -5    7     -4.07      0.00 
   10   -5    7      0.53      0.00 
   11   -5    7      2.59      0.00 
   12   -5    7      1.67      0.00 
   13   -5    7      0.54      0.00 
   14   -5    7      0.78      0.00 
   15   -5    7      2.10      0.00 
   16   -5    7      2.57      0.00 
  -12   -4    7      1.86      0.00 
  -11   -4    7      3.14      0.00 
  -10   -4    7      2.97      0.00 
   -9   -4    7      1.57      0.00 
   -8   -4    7     -0.02      0.00 
   -7   -4    7     -0.74      0.00 
   -6   -4    7      0.24      0.00 
   -5   -4    7      1.41      0.00 
   -4   -4    7      0.06      0.00 
   -3   -4    7     -2.32      0.00 
   -2   -4    7     -2.03      0.00 
   -1   -4    7     -0.82      0.00 
    0   -4    7     -2.85      0.00 
    1   -4    7     -5.54      0.00 
    2   -4    7     -4.60      0.00 
    3   -4    7     -3.15      0.00 
    4   -4    7     -4.42      0.00 
    5   -4    7     -3.60      0.00 
    6   -4    7      2.02      0.00 
    7   -4    7      5.99      0.00 
    8   -4    7      4.29      0.00 
    9   -4    7      1.45      0.00 
   10   -4    7      0.69      0.00 
   11   -4    7      0.15      0.00 
   12   -4    7     -0.82      0.00 
   13   -4    7     -1.30      0.00 
   14   -4    7     -1.86      0.00 
   15   -4    7     -2.22      0.00 
   16   -4    7     -1.09      0.00 
   17   -4    7      0.51      0.00 
  -12   -3    7     -3.51      0.00 
  -11   -3    7     -3.06      0.00 
  -10   -3    7     -2.17      0.00 
   -9   -3    7     -0.94      0.00 
   -8   -3    7     -0.15      0.00 
   -7   -3    7     -1.16      0.00 
   -6   -3    7     -2.61      0.00 
   -5   -3    7     -1.56      0.00 
   -4   -3    7      1.16      0.00 
   -3   -3    7      2.08      0.00 
   -2   -3    7      1.05      0.00 
   -1   -3    7      0.28      0.00 
    0   -3    7     -0.71      0.00 
    1   -3    7     -2.93      0.00 
    2   -3    7     -4.49      0.00 
    3   -3    7     -4.69      0.00 
    4   -3    7     -5.67      0.00 
    5   -3    7     -6.40      0.00 
    6   -3    7     -3.28      0.00 
    7   -3    7      1.68      0.00 
    8   -3    7      3.22      0.00 
    9   -3    7      2.28      0.00 
   10   -3    7      2.90      0.00 
   11   -3    7      3.84      0.00 
   12   -3    7      2.34      0.00 
   13   -3    7      0.41      0.00 
   14   -3    7      0.79      0.00 
   15   -3    7      2.41      0.00 
   16   -3    7      3.08      0.00 
   17   -3    7      2.06      0.00 
  -12   -2    7     -0.67      0.00 
  -11   -2    7      0.04      0.00 
  -10   -2    7      1.01      0.00 
   -9   -2    7      1.00      0.00 
   -8   -2    7      0.84      0.00 
   -7   -2    7      0.58      0.00 
   -6   -2    7     -1.21      0.00 
   -5   -2    7     -4.14      0.00 
   -4   -2    7     -5.60      0.00 
   -3   -2    7     -4.02      0.00 
   -2   -2    7     -0.69      0.00 
   -1   -2    7      1.46      0.00 
    0   -2    7      0.47      0.00 
    1   -2    7     -2.32      0.00 
    2   -2    7     -3.40      0.00 
    3   -2    7     -1.80      0.00 
    4   -2    7     -0.87      0.00 
    5   -2    7     -3.01      0.00 
    6   -2    7     -5.05      0.00 
    7   -2    7     -2.97      0.00 
    8   -2    7      1.32      0.00 
    9   -2    7      2.83      0.00 
   10   -2    7      0.70      0.00 
   11   -2    7     -1.94      0.00 
   12   -2    7     -3.08      0.00 
   13   -2    7     -3.33      0.00 
   14   -2    7     -3.76      0.00 
   15   -2    7     -4.13      0.00 
   16   -2    7     -3.17      0.00 
   17   -2    7     -0.74      0.00 
  -12   -1    7      0.05      0.00 
  -11   -1    7     -1.09      0.00 
  -10   -1    7     -1.10      0.00 
   -9   -1    7     -0.39      0.00 
   -8   -1    7      0.47      0.00 
   -7   -1    7      1.34      0.00 
   -6   -1    7      1.44      0.00 
   -5   -1    7     -0.08      0.00 
   -4   -1    7     -2.91      0.00 
   -3   -1    7     -5.73      0.00 
   -2   -1    7     -6.66      0.00 
   -1   -1    7     -4.73      0.00 
    0   -1    7     -1.40      0.00 
    1   -1    7      1.06      0.00 
    2   -1    7      2.03      0.00 
    3   -1    7      2.13      0.00 
    4   -1    7      1.89      0.00 
    5   -1    7      1.68      0.00 
    6   -1    7      1.16      0.00 
    7   -1    7     -0.58      0.00 
    8   -1    7     -2.46      0.00 
    9   -1    7     -1.65      0.00 
   10   -1    7      1.81      0.00 
   11   -1    7      4.25      0.00 
   12   -1    7      3.74      0.00 
   13   -1    7      2.45      0.00 
   14   -1    7      2.65      0.00 
   15   -1    7      3.74      0.00 
   16   -1    7      3.91      0.00 
   17   -1    7      2.51      0.00 
  -12    0    7      3.15      0.00 
  -11    0    7      4.60      0.00 
  -10    0    7      5.01      0.00 
   -9    0    7      3.65      0.00 
   -8    0    7      1.20      0.00 
   -7    0    7     -0.13      0.00 
   -6    0    7      0.24      0.00 
   -5    0    7      0.22      0.00 
   -4    0    7     -1.52      0.00 
   -3    0    7     -3.53      0.00 
   -2    0    7     -4.07      0.00 
   -1    0    7     -3.40      0.00 
    0    0    7     -3.09      0.00 
    1    0    7     -3.78      0.00 
    2    0    7     -3.94      0.00 
    3    0    7     -2.33      0.00 
    4    0    7     -0.47      0.00 
    5    0    7      0.17      0.00 
    6    0    7      1.29      0.00 
    7    0    7      4.02      0.00 
    8    0    7      5.58      0.00 
    9    0    7      3.85      0.00 
   10    0    7      0.92      0.00 
   11    0    7     -0.79      0.00 
   12    0    7     -1.21      0.00 
   13    0    7     -0.96      0.00 
   14    0    7     -0.91      0.00 
   15    0    7     -1.67      0.00 
   16    0    7     -1.73      0.00 
   17    0    7      0.21      0.00 
  -12    1    7     -2.28      0.00 
  -11    1    7     -2.85      0.00 
  -10    1    7     -1.72      0.00 
   -9    1    7     -0.09      0.00 
   -8    1    7      0.01      0.00 
   -7    1    7     -1.04      0.00 
   -6    1    7     -0.27      0.00 
   -5    1    7      2.96      0.00 
   -4    1    7      5.23      0.00 
   -3    1    7      4.12      0.00 
   -2    1    7      1.40      0.00 
   -1    1    7     -0.27      0.00 
    0    1    7     -0.05      0.00 
    1    1    7      1.74      0.00 
    2    1    7      4.13      0.00 
    3    1    7      5.60      0.00 
    4    1    7      5.39      0.00 
    5    1    7      3.88      0.00 
    6    1    7      1.96      0.00 
    7    1    7      0.43      0.00 
    8    1    7     -0.36      0.00 
    9    1    7      0.19      0.00 
   10    1    7      2.85      0.00 
   11    1    7      5.92      0.00 
   12    1    7      5.82      0.00 
   13    1    7      2.70      0.00 
   14    1    7      0.60      0.00 
   15    1    7      0.65      0.00 
   16    1    7      0.51      0.00 
   17    1    7     -0.01      0.00 
  -12    2    7      0.84      0.00 
  -11    2    7     -0.58      0.00 
  -10    2    7     -1.36      0.00 
   -9    2    7     -0.38      0.00 
   -8    2    7      1.55      0.00 
   -7    2    7      2.04      0.00 
   -5    2    7     -1.25      0.00 
   -4    2    7     -1.67      0.00 
   -3    2    7     -2.07      0.00 
   -2    2    7     -2.20      0.00 
   -1    2    7     -1.11      0.00 
    0    2    7     -1.13      0.00 
    1    2    7     -4.38      0.00 
    2    2    7     -7.63      0.00 
    3    2    7     -6.84      0.00 
    4    2    7     -3.29      0.00 
    5    2    7     -0.43      0.00 
    6    2    7      1.39      0.00 
    7    2    7      3.16      0.00 
    8    2    7      3.59      0.00 
    9    2    7      0.99      0.00 
   10    2    7     -2.64      0.00 
   11    2    7     -3.24      0.00 
   12    2    7     -0.51      0.00 
   13    2    7      1.84      0.00 
   14    2    7      1.77      0.00 
   15    2    7      0.52      0.00 
   16    2    7     -0.61      0.00 
   17    2    7     -1.07      0.00 
  -12    3    7      0.23      0.00 
  -11    3    7     -0.61      0.00 
  -10    3    7     -1.00      0.00 
   -9    3    7     -1.47      0.00 
   -8    3    7     -1.97      0.00 
   -7    3    7     -1.31      0.00 
   -6    3    7      0.54      0.00 
   -5    3    7      2.40      0.00 
   -4    3    7      3.25      0.00 
   -3    3    7      1.83      0.00 
   -2    3    7     -1.54      0.00 
   -1    3    7     -3.10      0.00 
    0    3    7     -0.60      0.00 
    1    3    7      2.00      0.00 
    2    3    7      0.55      0.00 
    3    3    7     -2.58      0.00 
    4    3    7     -3.19      0.00 
    5    3    7     -1.67      0.00 
    6    3    7     -0.50      0.00 
    7    3    7      0.24      0.00 
    8    3    7      1.54      0.00 
    9    3    7      3.07      0.00 
   10    3    7      3.99      0.00 
   11    3    7      4.04      0.00 
   12    3    7      3.13      0.00 
   13    3    7      1.83      0.00 
   14    3    7      1.73      0.00 
   15    3    7      3.21      0.00 
   16    3    7      4.08      0.00 
   17    3    7      2.95      0.00 
  -12    4    7      0.00      0.00 
  -11    4    7     -1.60      0.00 
  -10    4    7     -2.51      0.00 
   -9    4    7     -1.40      0.00 
   -8    4    7      0.09      0.00 
   -7    4    7      0.04      0.00 
   -6    4    7     -0.91      0.00 
   -5    4    7     -0.98      0.00 
   -4    4    7      0.29      0.00 
   -3    4    7      1.57      0.00 
   -2    4    7      1.20      0.00 
   -1    4    7     -0.34      0.00 
    0    4    7     -0.29      0.00 
    1    4    7      2.25      0.00 
    2    4    7      4.26      0.00 
    3    4    7      3.21      0.00 
    4    4    7      0.85      0.00 
    5    4    7      0.13      0.00 
    6    4    7      1.31      0.00 
    7    4    7      3.08      0.00 
    8    4    7      4.42      0.00 
    9    4    7      4.21      0.00 
   10    4    7      2.53      0.00 
   11    4    7      1.82      0.00 
   12    4    7      3.18      0.00 
   13    4    7      3.87      0.00 
   14    4    7      2.15      0.00 
   15    4    7      0.55      0.00 
   16    4    7      1.06      0.00 
   17    4    7      1.93      0.00 
  -11    5    7     -1.40      0.00 
  -10    5    7     -2.50      0.00 
   -9    5    7     -3.46      0.00 
   -8    5    7     -3.03      0.00 
   -7    5    7     -1.41      0.00 
   -6    5    7     -0.04      0.00 
   -5    5    7      0.65      0.00 
   -4    5    7      1.37      0.00 
   -3    5    7      1.89      0.00 
   -2    5    7      1.04      0.00 
   -1    5    7     -1.38      0.00 
    0    5    7     -4.18      0.00 
    1    5    7     -5.90      0.00 
    2    5    7     -5.85      0.00 
    3    5    7     -4.86      0.00 
    4    5    7     -4.27      0.00 
    5    5    7     -4.08      0.00 
    6    5    7     -3.65      0.00 
    7    5    7     -2.95      0.00 
    8    5    7     -1.36      0.00 
    9    5    7      1.61      0.00 
   10    5    7      3.70      0.00 
   11    5    7      2.68      0.00 
   12    5    7      0.89      0.00 
   13    5    7      1.58      0.00 
   14    5    7      3.42      0.00 
   15    5    7      3.53      0.00 
   16    5    7      1.95      0.00 
   17    5    7      0.18      0.00 
  -11    6    7      0.54      0.00 
  -10    6    7      1.24      0.00 
   -9    6    7      1.06      0.00 
   -8    6    7      0.28      0.00 
   -7    6    7     -0.02      0.00 
   -6    6    7     -0.03      0.00 
   -5    6    7     -1.39      0.00 
   -4    6    7     -3.80      0.00 
   -3    6    7     -4.91      0.00 
   -2    6    7     -4.18      0.00 
   -1    6    7     -3.19      0.00 
    0    6    7     -2.76      0.00 
    1    6    7     -2.48      0.00 
    2    6    7     -1.68      0.00 
    3    6    7     -0.24      0.00 
    4    6    7      0.77      0.00 
    5    6    7      0.77      0.00 
    6    6    7      0.96      0.00 
    7    6    7      1.47      0.00 
    8    6    7      0.56      0.00 
    9    6    7     -1.02      0.00 
   10    6    7     -0.32      0.00 
   11    6    7      1.80      0.00 
   12    6    7      1.80      0.00 
   13    6    7     -0.27      0.00 
   14    6    7     -1.30      0.00 
   15    6    7     -0.05      0.00 
   16    6    7      2.38      0.00 
   17    6    7      3.97      0.00 
  -11    7    7     -3.93      0.00 
  -10    7    7     -4.86      0.00 
   -9    7    7     -4.29      0.00 
   -8    7    7     -3.44      0.00 
   -7    7    7     -3.14      0.00 
   -6    7    7     -1.74      0.00 
   -5    7    7      1.38      0.00 
   -4    7    7      3.44      0.00 
   -3    7    7      2.54      0.00 
   -2    7    7      0.67      0.00 
   -1    7    7      0.28      0.00 
    0    7    7      0.82      0.00 
    1    7    7      0.03      0.00 
    2    7    7     -2.35      0.00 
    3    7    7     -3.94      0.00 
    4    7    7     -3.33      0.00 
    5    7    7     -1.97      0.00 
    6    7    7     -0.75      0.00 
    7    7    7      1.10      0.00 
    8    7    7      2.46      0.00 
    9    7    7      1.27      0.00 
   10    7    7     -0.94      0.00 
   11    7    7     -1.10      0.00 
   12    7    7      0.15      0.00 
   13    7    7      0.50      0.00 
   14    7    7     -0.01      0.00 
   15    7    7     -0.34      0.00 
   16    7    7     -0.34      0.00 
  -10    8    7     -0.46      0.00 
   -9    8    7     -1.63      0.00 
   -8    8    7     -0.41      0.00 
   -7    8    7      1.48      0.00 
   -6    8    7      0.51      0.00 
   -5    8    7     -2.59      0.00 
   -4    8    7     -3.93      0.00 
   -3    8    7     -2.74      0.00 
   -2    8    7     -1.72      0.00 
   -1    8    7     -1.77      0.00 
    0    8    7     -1.06      0.00 
    1    8    7      0.97      0.00 
    2    8    7      2.91      0.00 
    3    8    7      4.08      0.00 
    4    8    7      4.12      0.00 
    5    8    7      1.91      0.00 
    6    8    7     -1.54      0.00 
    7    8    7     -2.45      0.00 
    8    8    7     -0.21      0.00 
    9    8    7      1.23      0.00 
   10    8    7      0.36      0.00 
   11    8    7      0.33      0.00 
   12    8    7      2.08      0.00 
   13    8    7      2.12      0.00 
   14    8    7     -1.22      0.00 
   15    8    7     -4.73      0.00 
   16    8    7     -4.90      0.00 
  -10    9    7     -3.31      0.00 
   -9    9    7     -4.06      0.00 
   -8    9    7     -5.08      0.00 
   -7    9    7     -4.20      0.00 
   -6    9    7     -1.13      0.00 
   -5    9    7      0.93      0.00 
   -4    9    7      0.48      0.00 
   -3    9    7     -0.31      0.00 
   -2    9    7     -0.38      0.00 
   -1    9    7     -0.88      0.00 
    0    9    7     -1.71      0.00 
    1    9    7     -2.51      0.00 
    2    9    7     -4.20      0.00 
    3    9    7     -5.20      0.00 
    4    9    7     -2.26      0.00 
    5    9    7      2.16      0.00 
    6    9    7      2.36      0.00 
    7    9    7     -0.33      0.00 
    8    9    7      0.33      0.00 
    9    9    7      4.24      0.00 
   10    9    7      5.83      0.00 
   11    9    7      3.69      0.00 
   12    9    7      1.45      0.00 
   13    9    7      1.50      0.00 
   14    9    7      2.37      0.00 
   15    9    7      1.38      0.00 
   16    9    7     -1.58      0.00 
   -9   10    7     -2.40      0.00 
   -8   10    7     -1.07      0.00 
   -7   10    7     -0.48      0.00 
   -6   10    7     -0.60      0.00 
   -5   10    7     -0.51      0.00 
   -4   10    7     -0.09      0.00 
   -3   10    7      1.41      0.00 
   -2   10    7      3.85      0.00 
   -1   10    7      4.35      0.00 
    0   10    7      2.31      0.00 
    1   10    7      1.33      0.00 
    2   10    7      1.79      0.00 
    3   10    7      0.33      0.00 
    4   10    7     -1.90      0.00 
    5   10    7     -1.11      0.00 
    6   10    7      0.56      0.00 
    7   10    7     -0.76      0.00 
    8   10    7     -2.86      0.00 
    9   10    7     -2.13      0.00 
   10   10    7      0.40      0.00 
   11   10    7      2.48      0.00 
   12   10    7      3.06      0.00 
   13   10    7      1.24      0.00 
   14   10    7     -1.87      0.00 
   15   10    7     -3.20      0.00 
   -9   11    7     -1.16      0.00 
   -8   11    7     -2.62      0.00 
   -7   11    7     -3.13      0.00 
   -6   11    7     -2.22      0.00 
   -5   11    7     -0.55      0.00 
   -4   11    7     -0.57      0.00 
   -3   11    7     -2.61      0.00 
   -2   11    7     -3.26      0.00 
   -1   11    7     -1.64      0.00 
    0   11    7     -1.20      0.00 
    1   11    7     -2.39      0.00 
    2   11    7     -2.08      0.00 
    3   11    7     -0.45      0.00 
    4   11    7      0.33      0.00 
    5   11    7      0.95      0.00 
    6   11    7      1.51      0.00 
    7   11    7      0.19      0.00 
    8   11    7     -1.31      0.00 
    9   11    7      0.18      0.00 
   10   11    7      2.48      0.00 
   11   11    7      2.14      0.00 
   12   11    7      0.99      0.00 
   13   11    7      1.61      0.00 
   14   11    7      2.58      0.00 
   15   11    7      2.28      0.00 
   -8   12    7      2.32      0.00 
   -7   12    7      1.39      0.00 
   -6   12    7     -0.51      0.00 
   -5   12    7     -0.20      0.00 
   -4   12    7      2.52      0.00 
   -3   12    7      3.75      0.00 
   -2   12    7      2.26      0.00 
   -1   12    7      0.94      0.00 
    0   12    7      0.87      0.00 
    1   12    7      0.74      0.00 
    2   12    7      0.48      0.00 
    3   12    7      0.03      0.00 
    4   12    7     -1.09      0.00 
    5   12    7     -0.85      0.00 
    6   12    7      2.12      0.00 
    7   12    7      3.96      0.00 
    8   12    7      1.63      0.00 
    9   12    7     -1.22      0.00 
   10   12    7     -0.82      0.00 
   11   12    7      0.91      0.00 
   12   12    7      1.13      0.00 
   13   12    7      0.04      0.00 
   14   12    7     -1.28      0.00 
   -7   13    7      1.23      0.00 
   -6   13    7      0.00      0.00 
   -5   13    7     -2.28      0.00 
   -4   13    7     -3.13      0.00 
   -3   13    7     -2.63      0.00 
   -2   13    7     -2.57      0.00 
   -1   13    7     -2.68      0.00 
    0   13    7     -2.30      0.00 
    1   13    7     -2.07      0.00 
    2   13    7     -1.60      0.00 
    3   13    7     -0.36      0.00 
    4   13    7      0.00      0.00 
    5   13    7     -1.15      0.00 
    6   13    7     -1.45      0.00 
    7   13    7      0.10      0.00 
    8   13    7      1.60      0.00 
    9   13    7      2.24      0.00 
   10   13    7      2.64      0.00 
   11   13    7      2.49      0.00 
   12   13    7      1.85      0.00 
   13   13    7      1.91      0.00 
   -6   14    7      1.15      0.00 
   -5   14    7      1.48      0.00 
   -4   14    7      1.39      0.00 
   -3   14    7      1.61      0.00 
   -2   14    7      1.30      0.00 
   -1   14    7      0.73      0.00 
    0   14    7      1.32      0.00 
    1   14    7      2.41      0.00 
    2   14    7      2.28      0.00 
    3   14    7      0.72      0.00 
    4   14    7     -1.38      0.00 
    5   14    7     -2.44      0.00 
    6   14    7     -0.97      0.00 
    7   14    7      1.45      0.00 
    8   14    7      1.33      0.00 
    9   14    7     -1.01      0.00 
   10   14    7     -1.99      0.00 
   11   14    7     -0.70      0.00 
   12   14    7      0.75      0.00 
   13   14    7      1.12      0.00 
   -5   15    7     -2.97      0.00 
   -4   15    7     -2.99      0.00 
   -3   15    7     -2.92      0.00 
   -2   15    7     -2.38      0.00 
   -1   15    7     -1.80      0.00 
    0   15    7     -1.25      0.00 
    1   15    7     -0.59      0.00 
    2   15    7      0.49      0.00 
    3   15    7      2.19      0.00 
    4   15    7      3.08      0.00 
    5   15    7      1.66      0.00 
    6   15    7     -0.06      0.00 
    7   15    7      0.49      0.00 
    8   15    7      1.83      0.00 
    9   15    7      1.48      0.00 
   10   15    7     -0.05      0.00 
   11   15    7     -1.39      0.00 
   12   15    7     -1.87      0.00 
   -4   16    7      1.10      0.00 
   -3   16    7      1.78      0.00 
   -2   16    7      2.17      0.00 
   -1   16    7      2.25      0.00 
    0   16    7      2.47      0.00 
    1   16    7      2.68      0.00 
    2   16    7      2.22      0.00 
    3   16    7      1.62      0.00 
    4   16    7      1.56      0.00 
    5   16    7      1.31      0.00 
    6   16    7      1.09      0.00 
    7   16    7      2.32      0.00 
    8   16    7      3.87      0.00 
    9   16    7      3.51      0.00 
   10   16    7      2.46      0.00 
   -2   17    7     -1.09      0.00 
   -1   17    7     -0.51      0.00 
    0   17    7     -0.01      0.00 
    1   17    7      0.06      0.00 
    2   17    7     -0.50      0.00 
    3   17    7     -0.76      0.00 
    4   17    7      0.31      0.00 
    5   17    7      0.98      0.00 
    6   17    7     -0.83      0.00 
    7   17    7     -3.07      0.00 
    8   17    7     -2.77      0.00 
    9   17    7     -1.33      0.00 
    1   18    7      2.45      0.00 
    2   18    7      2.93      0.00 
    3   18    7      1.98      0.00 
    4   18    7      0.70      0.00 
    5   18    7      0.70      0.00 
    6   18    7      1.24      0.00 
    0  -17    8     -0.94      0.00 
    1  -17    8     -0.24      0.00 
    2  -17    8      0.79      0.00 
    3  -17    8      1.25      0.00 
    4  -17    8      0.86      0.00 
   -3  -16    8     -0.26      0.00 
   -2  -16    8     -0.44      0.00 
   -1  -16    8     -1.41      0.00 
    0  -16    8     -2.66      0.00 
    1  -16    8     -3.25      0.00 
    2  -16    8     -3.12      0.00 
    3  -16    8     -2.57      0.00 
    4  -16    8     -2.05      0.00 
    5  -16    8     -2.41      0.00 
    6  -16    8     -3.49      0.00 
    7  -16    8     -3.97      0.00 
   -4  -15    8      0.64      0.00 
   -3  -15    8      1.14      0.00 
   -2  -15    8      1.39      0.00 
   -1  -15    8      0.71      0.00 
    0  -15    8     -0.78      0.00 
    1  -15    8     -1.68      0.00 
    2  -15    8     -1.53      0.00 
    3  -15    8     -1.39      0.00 
    4  -15    8     -1.70      0.00 
    5  -15    8     -1.73      0.00 
    6  -15    8     -0.88      0.00 
    7  -15    8      0.75      0.00 
    8  -15    8      1.90      0.00 
   -6  -14    8     -0.56      0.00 
   -5  -14    8     -1.22      0.00 
   -4  -14    8     -1.59      0.00 
   -3  -14    8     -2.02      0.00 
   -2  -14    8     -2.57      0.00 
   -1  -14    8     -2.75      0.00 
    0  -14    8     -2.93      0.00 
    1  -14    8     -3.62      0.00 
    2  -14    8     -4.03      0.00 
    3  -14    8     -3.61      0.00 
    4  -14    8     -3.31      0.00 
    5  -14    8     -4.27      0.00 
    6  -14    8     -6.36      0.00 
    7  -14    8     -7.77      0.00 
    8  -14    8     -6.49      0.00 
    9  -14    8     -3.28      0.00 
   10  -14    8     -1.22      0.00 
   -7  -13    8      0.07      0.00 
   -6  -13    8      0.93      0.00 
   -5  -13    8      0.01      0.00 
   -4  -13    8     -1.33      0.00 
   -3  -13    8     -1.06      0.00 
   -2  -13    8      0.27      0.00 
   -1  -13    8      1.00      0.00 
    0  -13    8      0.81      0.00 
    1  -13    8      0.37      0.00 
    2  -13    8      0.33      0.00 
    3  -13    8      0.74      0.00 
    4  -13    8      0.80      0.00 
    5  -13    8      0.10      0.00 
    6  -13    8     -0.68      0.00 
    7  -13    8     -0.89      0.00 
    8  -13    8     -0.54      0.00 
    9  -13    8      0.29      0.00 
   10  -13    8      1.19      0.00 
   11  -13    8      1.51      0.00 
   -8  -12    8      0.20      0.00 
   -7  -12    8     -1.30      0.00 
   -6  -12    8     -1.24      0.00 
   -5  -12    8     -0.23      0.00 
   -4  -12    8     -0.79      0.00 
   -3  -12    8     -3.11      0.00 
   -2  -12    8     -4.55      0.00 
   -1  -12    8     -3.46      0.00 
    0  -12    8     -1.52      0.00 
    1  -12    8     -1.49      0.00 
    2  -12    8     -3.18      0.00 
    3  -12    8     -3.56      0.00 
    4  -12    8     -1.38      0.00 
    5  -12    8      0.75      0.00 
    6  -12    8      0.24      0.00 
    7  -12    8     -2.00      0.00 
    8  -12    8     -3.43      0.00 
    9  -12    8     -3.09      0.00 
   10  -12    8     -2.04      0.00 
   11  -12    8     -1.57      0.00 
   12  -12    8     -1.61      0.00 
   -8  -11    8      0.01      0.00 
   -7  -11    8      0.41      0.00 
   -6  -11    8     -0.08      0.00 
   -5  -11    8     -0.48      0.00 
   -4  -11    8      0.19      0.00 
   -3  -11    8      0.79      0.00 
   -2  -11    8     -0.13      0.00 
   -1  -11    8     -1.48      0.00 
    0  -11    8     -1.28      0.00 
    1  -11    8     -0.01      0.00 
    2  -11    8      0.34      0.00 
    3  -11    8     -0.27      0.00 
    4  -11    8     -0.32      0.00 
    5  -11    8      0.24      0.00 
    6  -11    8      0.25      0.00 
    7  -11    8     -0.05      0.00 
    8  -11    8      0.76      0.00 
    9  -11    8      2.69      0.00 
   10  -11    8      4.11      0.00 
   11  -11    8      3.98      0.00 
   12  -11    8      2.91      0.00 
   13  -11    8      1.99      0.00 
   -9  -10    8      0.86      0.00 
   -8  -10    8      0.00      0.00 
   -7  -10    8     -0.50      0.00 
   -6  -10    8     -0.51      0.00 
   -5  -10    8     -0.76      0.00 
   -4  -10    8     -1.11      0.00 
   -3  -10    8     -1.47      0.00 
   -2  -10    8     -2.48      0.00 
   -1  -10    8     -3.50      0.00 
    0  -10    8     -2.56      0.00 
    1  -10    8     -0.19      0.00 
    2  -10    8      0.43      0.00 
    3  -10    8     -1.25      0.00 
    4  -10    8     -1.92      0.00 
    5  -10    8     -0.13      0.00 
    6  -10    8      0.93      0.00 
    7  -10    8     -1.31      0.00 
    8  -10    8     -4.44      0.00 
    9  -10    8     -4.78      0.00 
   10  -10    8     -2.83      0.00 
   11  -10    8     -1.88      0.00 
   12  -10    8     -2.81      0.00 
   13  -10    8     -3.49      0.00 
   14  -10    8     -2.47      0.00 
   -9   -9    8      3.76      0.00 
   -8   -9    8      2.87      0.00 
   -7   -9    8      1.47      0.00 
   -6   -9    8      0.55      0.00 
   -5   -9    8     -0.28      0.00 
   -4   -9    8     -0.61      0.00 
   -3   -9    8      0.39      0.00 
   -2   -9    8      1.09      0.00 
   -1   -9    8     -0.92      0.00 
    0   -9    8     -3.93      0.00 
    1   -9    8     -3.65      0.00 
    2   -9    8      0.13      0.00 
    3   -9    8      2.98      0.00 
    4   -9    8      2.52      0.00 
    5   -9    8      1.29      0.00 
    6   -9    8      1.82      0.00 
    7   -9    8      2.70      0.00 
    8   -9    8      1.95      0.00 
    9   -9    8      1.01      0.00 
   10   -9    8      2.06      0.00 
   11   -9    8      3.82      0.00 
   12   -9    8      3.62      0.00 
   13   -9    8      1.60      0.00 
   14   -9    8     -0.27      0.00 
   15   -9    8     -0.90      0.00 
  -10   -8    8     -1.32      0.00 
   -9   -8    8      0.80      0.00 
   -8   -8    8      2.16      0.00 
   -7   -8    8      1.94      0.00 
   -6   -8    8      1.24      0.00 
   -5   -8    8      0.46      0.00 
   -4   -8    8     -0.52      0.00 
   -3   -8    8     -1.00      0.00 
   -2   -8    8     -0.50      0.00 
   -1   -8    8      0.02      0.00 
    0   -8    8     -0.65      0.00 
    1   -8    8     -2.38      0.00 
    2   -8    8     -3.65      0.00 
    3   -8    8     -3.38      0.00 
    4   -8    8     -2.35      0.00 
    5   -8    8     -1.82      0.00 
    6   -8    8     -1.18      0.00 
    7   -8    8      0.48      0.00 
    8   -8    8      1.94      0.00 
    9   -8    8      1.95      0.00 
   10   -8    8      1.71      0.00 
   11   -8    8      2.03      0.00 
   12   -8    8      1.51      0.00 
   13   -8    8     -0.13      0.00 
   14   -8    8     -1.09      0.00 
   15   -8    8     -1.18      0.00 
  -10   -7    8     -1.04      0.00 
   -9   -7    8     -0.73      0.00 
   -8   -7    8     -0.17      0.00 
   -7   -7    8      0.01      0.00 
   -6   -7    8     -0.14      0.00 
   -5   -7    8     -0.78      0.00 
   -4   -7    8     -1.27      0.00 
   -3   -7    8     -0.31      0.00 
   -2   -7    8      1.09      0.00 
   -1   -7    8      0.51      0.00 
    0   -7    8     -1.69      0.00 
    1   -7    8     -3.47      0.00 
    2   -7    8     -4.66      0.00 
    3   -7    8     -5.46      0.00 
    4   -7    8     -4.96      0.00 
    5   -7    8     -3.74      0.00 
    6   -7    8     -3.26      0.00 
    7   -7    8     -2.73      0.00 
    8   -7    8     -1.16      0.00 
    9   -7    8      0.17      0.00 
   10   -7    8      0.91      0.00 
   11   -7    8      2.59      0.00 
   12   -7    8      4.06      0.00 
   13   -7    8      2.53      0.00 
   14   -7    8     -0.54      0.00 
   15   -7    8     -1.34      0.00 
   16   -7    8     -0.03      0.00 
  -11   -6    8     -0.04      0.00 
  -10   -6    8     -1.26      0.00 
   -9   -6    8     -1.04      0.00 
   -8   -6    8      0.23      0.00 
   -7   -6    8      1.12      0.00 
   -6   -6    8      1.53      0.00 
   -5   -6    8      1.05      0.00 
   -4   -6    8     -0.88      0.00 
   -3   -6    8     -2.08      0.00 
   -2   -6    8     -0.55      0.00 
   -1   -6    8      1.47      0.00 
    0   -6    8      1.72      0.00 
    1   -6    8      1.77      0.00 
    2   -6    8      2.41      0.00 
    3   -6    8      2.02      0.00 
    4   -6    8      1.20      0.00 
    5   -6    8      1.23      0.00 
    6   -6    8      0.42      0.00 
    7   -6    8     -1.48      0.00 
    8   -6    8     -0.92      0.00 
    9   -6    8      2.36      0.00 
   10   -6    8      4.12      0.00 
   11   -6    8      3.53      0.00 
   12   -6    8      3.44      0.00 
   13   -6    8      3.60      0.00 
   14   -6    8      1.63      0.00 
   15   -6    8     -1.58      0.00 
   16   -6    8     -3.38      0.00 
  -11   -5    8     -0.31      0.00 
  -10   -5    8     -1.38      0.00 
   -9   -5    8     -2.74      0.00 
   -8   -5    8     -2.45      0.00 
   -7   -5    8     -0.88      0.00 
   -6   -5    8      0.77      0.00 
   -5   -5    8      1.58      0.00 
   -4   -5    8      0.59      0.00 
   -3   -5    8     -1.06      0.00 
   -2   -5    8     -1.03      0.00 
   -1   -5    8     -0.60      0.00 
    0   -5    8     -2.57      0.00 
    1   -5    8     -5.01      0.00 
    3   -5    8     -3.93      0.00 
    4   -5    8     -3.16      0.00 
    5   -5    8      0.18      0.00 
    6   -5    8      4.79      0.00 
    7   -5    8      4.63      0.00 
    9   -5    8     -2.93      0.00 
   10   -5    8     -1.26      0.00 
   11   -5    8      1.47      0.00 
   12   -5    8      2.95      0.00 
   13   -5    8      3.17      0.00 
   14   -5    8      2.73      0.00 
   15   -5    8      2.90      0.00 
   16   -5    8      3.51      0.00 
  -11   -4    8      0.65      0.00 
  -10   -4    8      2.13      0.00 
   -9   -4    8      2.03      0.00 
   -8   -4    8      0.40      0.00 
   -7   -4    8     -1.18      0.00 
   -6   -4    8     -0.90      0.00 
   -5   -4    8      0.79      0.00 
   -4   -4    8      0.60      0.00 
   -3   -4    8     -2.16      0.00 
   -2   -4    8     -3.22      0.00 
   -1   -4    8     -1.16      0.00 
    0   -4    8     -0.68      0.00 
    1   -4    8     -3.47      0.00 
    2   -4    8     -5.21      0.00 
    3   -4    8     -4.79      0.00 
    4   -4    8     -5.39      0.00 
    5   -4    8     -5.72      0.00 
    6   -4    8     -1.86      0.00 
    7   -4    8      4.03      0.00 
    8   -4    8      6.65      0.00 
    9   -4    8      5.18      0.00 
   10   -4    8      1.61      0.00 
   11   -4    8     -2.10      0.00 
   12   -4    8     -3.11      0.00 
   13   -4    8     -0.92      0.00 
   14   -4    8      0.45      0.00 
   15   -4    8     -0.86      0.00 
   16   -4    8     -1.26      0.00 
   17   -4    8      0.74      0.00 
  -11   -3    8     -4.50      0.00 
  -10   -3    8     -4.00      0.00 
   -9   -3    8     -2.20      0.00 
   -8   -3    8      0.04      0.00 
   -7   -3    8      0.49      0.00 
   -6   -3    8     -1.01      0.00 
   -5   -3    8     -1.27      0.00 
   -4   -3    8      0.11      0.00 
   -3   -3    8     -0.22      0.00 
   -2   -3    8     -1.81      0.00 
   -1   -3    8     -0.92      0.00 
    0   -3    8      1.37      0.00 
    1   -3    8      1.76      0.00 
    2   -3    8      1.54      0.00 
    3   -3    8      1.76      0.00 
    4   -3    8     -0.67      0.00 
    5   -3    8     -5.29      0.00 
    6   -3    8     -6.25      0.00 
    7   -3    8     -2.39      0.00 
    8   -3    8      1.76      0.00 
    9   -3    8      4.67      0.00 
   10   -3    8      7.26      0.00 
   11   -3    8      7.53      0.00 
   12   -3    8      4.70      0.00 
   13   -3    8      2.69      0.00 
   14   -3    8      3.51      0.00 
   15   -3    8      4.33      0.00 
   16   -3    8      3.51      0.00 
   17   -3    8      2.31      0.00 
  -11   -2    8     -0.91      0.00 
  -10   -2    8     -0.56      0.00 
   -9   -2    8     -0.68      0.00 
   -8   -2    8     -0.65      0.00 
   -7   -2    8      0.41      0.00 
   -6   -2    8      0.72      0.00 
   -5   -2    8     -0.30      0.00 
   -4   -2    8     -1.15      0.00 
   -3   -2    8     -2.42      0.00 
   -2   -2    8     -4.22      0.00 
   -1   -2    8     -3.15      0.00 
    0   -2    8      0.50      0.00 
    1   -2    8      1.34      0.00 
    2   -2    8     -0.19      0.00 
    3   -2    8      1.88      0.00 
    4   -2    8      5.95      0.00 
    5   -2    8      5.07      0.00 
    6   -2    8      0.23      0.00 
    7   -2    8     -2.18      0.00 
    8   -2    8     -1.24      0.00 
    9   -2    8      0.36      0.00 
   10   -2    8      1.76      0.00 
   11   -2    8      2.03      0.00 
   12   -2    8      0.36      0.00 
   14   -2    8     -0.25      0.00 
   15   -2    8      0.09      0.00 
   16   -2    8     -1.20      0.00 
   17   -2    8     -1.52      0.00 
  -11   -1    8      0.06      0.00 
  -10   -1    8     -0.60      0.00 
   -9   -1    8     -0.55      0.00 
   -8   -1    8     -0.86      0.00 
   -7   -1    8     -0.71      0.00 
   -6   -1    8      0.11      0.00 
   -5   -1    8      0.40      0.00 
   -4   -1    8      0.63      0.00 
   -3   -1    8      0.66      0.00 
   -2   -1    8     -2.08      0.00 
   -1   -1    8     -6.15      0.00 
    0   -1    8     -5.81      0.00 
    1   -1    8     -1.30      0.00 
    2   -1    8      1.44      0.00 
    3   -1    8      1.70      0.00 
    4   -1    8      3.08      0.00 
    5   -1    8      5.05      0.00 
    6   -1    8      4.97      0.00 
    7   -1    8      2.92      0.00 
    8   -1    8     -0.49      0.00 
    9   -1    8     -3.72      0.00 
   10   -1    8     -2.77      0.00 
   11   -1    8      2.46      0.00 
   12   -1    8      5.65      0.00 
   13   -1    8      3.84      0.00 
   14   -1    8      1.73      0.00 
   15   -1    8      2.62      0.00 
   16   -1    8      3.91      0.00 
   17   -1    8      3.09      0.00 
  -11    0    8      1.23      0.00 
  -10    0    8      0.89      0.00 
   -9    0    8      0.85      0.00 
   -8    0    8      0.36      0.00 
   -7    0    8     -0.51      0.00 
   -6    0    8     -0.40      0.00 
   -5    0    8      0.02      0.00 
   -4    0    8     -0.84      0.00 
   -3    0    8     -1.63      0.00 
   -2    0    8     -0.75      0.00 
   -1    0    8      0.06      0.00 
    0    0    8     -0.84      0.00 
    1    0    8     -2.36      0.00 
    2    0    8     -3.58      0.00 
    3    0    8     -4.23      0.00 
    4    0    8     -3.41      0.00 
    5    0    8     -1.34      0.00 
    6    0    8      0.69      0.00 
    7    0    8      3.02      0.00 
    8    0    8      5.40      0.00 
    9    0    8      4.97      0.00 
   10    0    8      1.45      0.00 
   11    0    8     -0.71      0.00 
   12    0    8      0.82      0.00 
   13    0    8      3.00      0.00 
   14    0    8      2.83      0.00 
   15    0    8      0.72      0.00 
   16    0    8     -1.05      0.00 
   17    0    8     -0.77      0.00 
  -11    1    8     -2.51      0.00 
  -10    1    8     -3.54      0.00 
   -9    1    8     -3.42      0.00 
   -8    1    8     -2.76      0.00 
   -7    1    8     -2.26      0.00 
   -6    1    8     -1.16      0.00 
   -5    1    8      1.77      0.00 
   -4    1    8      4.88      0.00 
   -3    1    8      4.74      0.00 
   -2    1    8      1.46      0.00 
   -1    1    8     -1.28      0.00 
    0    1    8     -1.47      0.00 
    1    1    8     -0.14      0.00 
    2    1    8      1.54      0.00 
    3    1    8      3.05      0.00 
    4    1    8      3.68      0.00 
    5    1    8      3.18      0.00 
    6    1    8      1.96      0.00 
    7    1    8      0.27      0.00 
    9    1    8     -1.81      0.00 
   10    1    8      0.30      0.00 
   11    1    8      3.67      0.00 
   12    1    8      5.25      0.00 
   13    1    8      4.00      0.00 
   14    1    8      2.26      0.00 
   15    1    8      1.77      0.00 
   16    1    8      1.28      0.00 
   17    1    8      0.11      0.00 
  -11    2    8     -0.82      0.00 
  -10    2    8     -2.24      0.00 
   -9    2    8     -1.87      0.00 
   -8    2    8     -0.40      0.00 
   -7    2    8      0.57      0.00 
   -6    2    8      0.08      0.00 
   -5    2    8     -1.01      0.00 
   -4    2    8     -0.61      0.00 
   -3    2    8      1.20      0.00 
   -2    2    8      1.92      0.00 
   -1    2    8      1.14      0.00 
    0    2    8      0.66      0.00 
    1    2    8     -0.17      0.00 
    2    2    8     -2.85      0.00 
    3    2    8     -4.96      0.00 
    4    2    8     -3.68      0.00 
    5    2    8     -0.62      0.00 
    6    2    8      1.78      0.00 
    7    2    8      3.71      0.00 
    8    2    8      4.30      0.00 
    9    2    8      1.25      0.00 
   10    2    8     -3.62      0.00 
   11    2    8     -5.11      0.00 
   12    2    8     -2.29      0.00 
   13    2    8      0.74      0.00 
   14    2    8      1.56      0.00 
   15    2    8      1.31      0.00 
   16    2    8      0.83      0.00 
   17    2    8      0.05      0.00 
  -11    3    8     -1.12      0.00 
  -10    3    8     -2.59      0.00 
   -9    3    8     -3.24      0.00 
   -8    3    8     -2.86      0.00 
   -7    3    8     -1.73      0.00 
   -6    3    8      0.18      0.00 
   -5    3    8      2.07      0.00 
   -4    3    8      2.83      0.00 
   -3    3    8      2.52      0.00 
   -2    3    8      1.21      0.00 
   -1    3    8     -1.16      0.00 
    0    3    8     -2.77      0.00 
    1    3    8     -2.28      0.00 
    2    3    8     -2.28      0.00 
    3    3    8     -4.98      0.00 
    4    3    8     -7.85      0.00 
    5    3    8     -8.12      0.00 
    6    3    8     -6.56      0.00 
    7    3    8     -3.75      0.00 
    8    3    8      0.70      0.00 
    9    3    8      4.48      0.00 
   10    3    8      4.97      0.00 
   11    3    8      3.77      0.00 
   12    3    8      3.45      0.00 
   13    3    8      3.40      0.00 
   14    3    8      2.90      0.00 
   15    3    8      3.10      0.00 
   16    3    8      3.75      0.00 
   17    3    8      3.07      0.00 
  -11    4    8     -0.68      0.00 
  -10    4    8     -1.44      0.00 
   -9    4    8     -1.87      0.00 
   -8    4    8     -1.56      0.00 
   -7    4    8     -1.35      0.00 
   -6    4    8     -1.65      0.00 
   -5    4    8     -1.68      0.00 
   -4    4    8     -0.84      0.00 
   -3    4    8      0.45      0.00 
   -2    4    8      1.17      0.00 
   -1    4    8      0.66      0.00 
    0    4    8     -0.33      0.00 
    1    4    8      0.01      0.00 
    2    4    8      1.94      0.00 
    3    4    8      3.54      0.00 
    4    4    8      3.43      0.00 
    5    4    8      1.97      0.00 
    6    4    8      0.03      0.00 
    7    4    8     -0.95      0.00 
    8    4    8      0.49      0.00 
    9    4    8      2.84      0.00 
   10    4    8      2.96      0.00 
   11    4    8      1.49      0.00 
   12    4    8      1.70      0.00 
   13    4    8      3.09      0.00 
   14    4    8      2.73      0.00 
   15    4    8      1.18      0.00 
   16    4    8      0.85      0.00 
   17    4    8      1.16      0.00 
  -11    5    8     -2.13      0.00 
  -10    5    8     -3.39      0.00 
   -9    5    8     -3.67      0.00 
   -8    5    8     -2.78      0.00 
   -7    5    8     -1.14      0.00 
   -6    5    8      1.05      0.00 
   -5    5    8      2.96      0.00 
   -4    5    8      3.71      0.00 
   -3    5    8      3.74      0.00 
   -2    5    8      3.46      0.00 
   -1    5    8      2.06      0.00 
    0    5    8     -0.63      0.00 
    1    5    8     -3.52      0.00 
    2    5    8     -5.98      0.00 
    3    5    8     -7.44      0.00 
    4    5    8     -6.50      0.00 
    5    5    8     -3.54      0.00 
    6    5    8     -1.94      0.00 
    7    5    8     -3.19      0.00 
    8    5    8     -3.91      0.00 
    9    5    8     -1.42      0.00 
   10    5    8      1.44      0.00 
   11    5    8      1.30      0.00 
   12    5    8     -0.14      0.00 
   13    5    8      0.25      0.00 
   14    5    8      1.69      0.00 
   15    5    8      2.09      0.00 
   16    5    8      1.59      0.00 
   17    5    8      0.71      0.00 
  -10    6    8      0.48      0.00 
   -9    6    8     -1.25      0.00 
   -8    6    8     -1.71      0.00 
   -7    6    8     -1.45      0.00 
   -6    6    8     -1.44      0.00 
   -5    6    8     -1.54      0.00 
   -4    6    8     -2.27      0.00 
   -3    6    8     -3.40      0.00 
   -2    6    8     -3.01      0.00 
   -1    6    8     -1.26      0.00 
    0    6    8     -0.52      0.00 
    1    6    8     -0.66      0.00 
    2    6    8     -0.11      0.00 
    3    6    8      0.12      0.00 
    4    6    8     -0.93      0.00 
    5    6    8     -1.08      0.00 
    6    6    8      0.58      0.00 
    7    6    8      1.06      0.00 
    8    6    8     -1.12      0.00 
    9    6    8     -3.00      0.00 
   10    6    8     -2.14      0.00 
   11    6    8      0.08      0.00 
   12    6    8      1.47      0.00 
   13    6    8      1.46      0.00 
   14    6    8      0.28      0.00 
   15    6    8     -1.10      0.00 
   16    6    8     -0.69      0.00 
   17    6    8      1.62      0.00 
  -10    7    8     -3.27      0.00 
   -9    7    8     -4.64      0.00 
   -8    7    8     -4.79      0.00 
   -7    7    8     -3.71      0.00 
   -6    7    8     -2.78      0.00 
   -5    7    8     -1.45      0.00 
   -4    7    8      0.60      0.00 
   -3    7    8      0.93      0.00 
   -2    7    8     -0.85      0.00 
   -1    7    8     -1.30      0.00 
    0    7    8      0.26      0.00 
    1    7    8      0.68      0.00 
    2    7    8     -0.63      0.00 
    3    7    8     -1.30      0.00 
    4    7    8     -0.94      0.00 
    5    7    8     -0.45      0.00 
    6    7    8      0.84      0.00 
    7    7    8      2.95      0.00 
    8    7    8      3.86      0.00 
    9    7    8      2.65      0.00 
   10    7    8      0.71      0.00 
   11    7    8     -0.70      0.00 
   12    7    8     -1.23      0.00 
   13    7    8     -0.68      0.00 
   14    7    8      0.14      0.00 
   15    7    8     -0.38      0.00 
   16    7    8     -2.03      0.00 
   17    7    8     -2.60      0.00 
  -10    8    8     -0.02      0.00 
   -9    8    8     -1.42      0.00 
   -8    8    8     -1.65      0.00 
   -7    8    8      0.53      0.00 
   -6    8    8      2.31      0.00 
   -5    8    8      1.25      0.00 
   -4    8    8      0.05      0.00 
   -3    8    8      1.45      0.00 
   -2    8    8      3.04      0.00 
   -1    8    8      2.35      0.00 
    0    8    8      1.26      0.00 
    1    8    8      1.42      0.00 
    2    8    8      1.69      0.00 
    3    8    8      1.80      0.00 
    4    8    8      2.44      0.00 
    5    8    8      2.28      0.00 
    6    8    8      0.35      0.00 
    7    8    8     -1.09      0.00 
    8    8    8     -0.20      0.00 
    9    8    8      1.49      0.00 
   10    8    8      2.26      0.00 
   11    8    8      2.49      0.00 
   12    8    8      2.62      0.00 
   13    8    8      1.98      0.00 
   14    8    8     -0.02      0.00 
   15    8    8     -2.95      0.00 
   16    8    8     -5.06      0.00 
   -9    9    8     -1.48      0.00 
   -8    9    8     -3.64      0.00 
   -7    9    8     -5.25      0.00 
   -6    9    8     -4.32      0.00 
   -5    9    8     -2.14      0.00 
   -4    9    8     -1.19      0.00 
   -3    9    8     -0.98      0.00 
   -2    9    8     -0.15      0.00 
   -1    9    8      0.25      0.00 
    0    9    8     -0.55      0.00 
    1    9    8     -1.42      0.00 
    2    9    8     -2.52      0.00 
    3    9    8     -4.55      0.00 
    4    9    8     -5.17      0.00 
    5    9    8     -2.59      0.00 
    6    9    8      0.08      0.00 
    7    9    8      0.13      0.00 
    8    9    8      0.03      0.00 
    9    9    8      2.13      0.00 
   10    9    8      4.38      0.00 
   11    9    8      4.23      0.00 
   12    9    8      2.19      0.00 
   13    9    8      0.65      0.00 
   14    9    8      1.30      0.00 
   15    9    8      2.81      0.00 
   16    9    8      2.03      0.00 
   -9   10    8     -0.23      0.00 
   -8   10    8      0.24      0.00 
   -7   10    8      0.09      0.00 
   -6   10    8     -0.94      0.00 
   -5   10    8     -1.64      0.00 
   -4   10    8     -1.25      0.00 
   -3   10    8      0.09      0.00 
   -2   10    8      2.09      0.00 
   -1   10    8      3.45      0.00 
    0   10    8      2.86      0.00 
    1   10    8      1.96      0.00 
    2   10    8      2.80      0.00 
    3   10    8      3.38      0.00 
    4   10    8      1.49      0.00 
    5   10    8     -0.58      0.00 
    6   10    8     -0.73      0.00 
    7   10    8     -0.72      0.00 
    8   10    8     -1.55      0.00 
    9   10    8     -1.73      0.00 
   10   10    8     -0.92      0.00 
   11   10    8      0.13      0.00 
   12   10    8      1.15      0.00 
   13   10    8      0.77      0.00 
   14   10    8     -1.78      0.00 
   15   10    8     -3.59      0.00 
   -8   11    8      0.83      0.00 
   -7   11    8      0.01      0.00 
   -6   11    8     -0.10      0.00 
   -5   11    8      0.74      0.00 
   -4   11    8      1.36      0.00 
   -3   11    8      0.28      0.00 
   -2   11    8     -1.60      0.00 
   -1   11    8     -2.14      0.00 
    0   11    8     -1.73      0.00 
    1   11    8     -1.88      0.00 
    2   11    8     -1.76      0.00 
    3   11    8     -0.49      0.00 
    4   11    8      0.79      0.00 
    5   11    8      1.67      0.00 
    6   11    8      2.49      0.00 
    7   11    8      1.91      0.00 
    8   11    8      0.06      0.00 
    9   11    8      0.16      0.00 
   10   11    8      2.16      0.00 
   11   11    8      1.96      0.00 
   12   11    8     -0.32      0.00 
   13   11    8     -0.25      0.00 
   14   11    8      2.16      0.00 
   15   11    8      2.90      0.00 
   -7   12    8      1.82      0.00 
   -6   12    8      0.58      0.00 
   -5   12    8     -0.49      0.00 
   -4   12    8      0.72      0.00 
   -3   12    8      2.83      0.00 
   -2   12    8      2.94      0.00 
   -1   12    8      1.44      0.00 
    0   12    8      0.61      0.00 
    1   12    8      0.94      0.00 
    2   12    8      1.56      0.00 
    3   12    8      1.31      0.00 
    4   12    8     -0.84      0.00 
    5   12    8     -3.01      0.00 
    6   12    8     -1.43      0.00 
    7   12    8      2.53      0.00 
    8   12    8      3.13      0.00 
    9   12    8      0.22      0.00 
   10   12    8     -0.54      0.00 
   11   12    8      1.88      0.00 
   12   12    8      2.86      0.00 
   13   12    8      1.04      0.00 
   14   12    8     -0.44      0.00 
   -6   13    8     -0.30      0.00 
   -5   13    8     -0.93      0.00 
   -4   13    8     -2.27      0.00 
   -3   13    8     -2.41      0.00 
   -2   13    8     -1.50      0.00 
   -1   13    8     -0.64      0.00 
    0   13    8     -0.09      0.00 
    1   13    8     -0.09      0.00 
    2   13    8     -0.26      0.00 
    3   13    8      0.58      0.00 
    4   13    8      1.61      0.00 
    5   13    8      0.70      0.00 
    6   13    8     -0.99      0.00 
    7   13    8     -0.53      0.00 
    8   13    8      1.18      0.00 
    9   13    8      1.17      0.00 
   10   13    8     -0.22      0.00 
   11   13    8     -0.47      0.00 
   12   13    8      0.78      0.00 
   13   13    8      1.99      0.00 
   -5   14    8     -0.51      0.00 
   -4   14    8      0.37      0.00 
   -3   14    8      0.77      0.00 
   -2   14    8      1.13      0.00 
   -1   14    8      1.70      0.00 
    0   14    8      3.02      0.00 
    1   14    8      4.61      0.00 
    2   14    8      4.64      0.00 
    3   14    8      2.41      0.00 
    4   14    8     -0.83      0.00 
    5   14    8     -3.23      0.00 
    6   14    8     -2.99      0.00 
    7   14    8     -0.17      0.00 
    8   14    8      2.06      0.00 
    9   14    8      1.27      0.00 
   10   14    8     -0.77      0.00 
   11   14    8     -1.49      0.00 
   12   14    8     -0.88      0.00 
   13   14    8      0.07      0.00 
   -4   15    8     -1.88      0.00 
   -3   15    8     -1.23      0.00 
   -2   15    8     -0.75      0.00 
   -1   15    8     -0.62      0.00 
    0   15    8     -0.33      0.00 
    1   15    8      0.73      0.00 
    2   15    8      2.52      0.00 
    3   15    8      4.77      0.00 
    4   15    8      6.17      0.00 
    5   15    8      4.49      0.00 
    6   15    8      0.61      0.00 
    7   15    8     -1.03      0.00 
    8   15    8      0.67      0.00 
    9   15    8      1.94      0.00 
   10   15    8      0.95      0.00 
   11   15    8     -0.39      0.00 
   12   15    8     -1.07      0.00 
   -3   16    8      0.51      0.00 
   -2   16    8      1.78      0.00 
   -1   16    8      2.47      0.00 
    0   16    8      1.91      0.00 
    1   16    8      0.95      0.00 
    2   16    8      0.21      0.00 
    3   16    8      0.13      0.00 
    4   16    8      1.34      0.00 
    5   16    8      2.48      0.00 
    6   16    8      1.43      0.00 
    7   16    8     -0.22      0.00 
    8   16    8      0.53      0.00 
    9   16    8      2.43      0.00 
   10   16    8      2.74      0.00 
   -1   17    8      0.36      0.00 
    0   17    8      1.62      0.00 
    1   17    8      2.21      0.00 
    2   17    8      1.71      0.00 
    3   17    8      0.56      0.00 
    4   17    8      0.33      0.00 
    5   17    8      1.38      0.00 
    6   17    8      1.16      0.00 
    7   17    8     -1.49      0.00 
    8   17    8     -3.49      0.00 
    3   18    8      1.69      0.00 
    4   18    8      0.74      0.00 
    5   18    8      0.32      0.00 
   -1  -16    9     -2.19      0.00 
    0  -16    9     -2.67      0.00 
    1  -16    9     -2.69      0.00 
    2  -16    9     -3.28      0.00 
    3  -16    9     -3.71      0.00 
    4  -16    9     -2.56      0.00 
    5  -16    9     -1.15      0.00 
    6  -16    9     -1.65      0.00 
   -3  -15    9     -0.59      0.00 
   -2  -15    9     -0.03      0.00 
   -1  -15    9     -0.78      0.00 
    0  -15    9     -2.16      0.00 
    1  -15    9     -2.52      0.00 
    2  -15    9     -1.70      0.00 
    3  -15    9     -1.09      0.00 
    4  -15    9     -1.25      0.00 
    5  -15    9     -1.28      0.00 
    6  -15    9     -0.81      0.00 
    7  -15    9     -0.30      0.00 
    8  -15    9      0.26      0.00 
   -5  -14    9     -0.86      0.00 
   -4  -14    9     -1.95      0.00 
   -3  -14    9     -2.45      0.00 
   -2  -14    9     -2.43      0.00 
   -1  -14    9     -2.36      0.00 
    0  -14    9     -2.30      0.00 
    1  -14    9     -2.58      0.00 
    2  -14    9     -3.34      0.00 
    3  -14    9     -3.55      0.00 
    4  -14    9     -2.65      0.00 
    5  -14    9     -1.91      0.00 
    6  -14    9     -2.74      0.00 
    7  -14    9     -4.82      0.00 
    8  -14    9     -6.36      0.00 
    9  -14    9     -5.93      0.00 
   10  -14    9     -3.93      0.00 
   -6  -13    9      0.17      0.00 
   -5  -13    9      0.10      0.00 
   -4  -13    9     -1.73      0.00 
   -3  -13    9     -2.65      0.00 
   -2  -13    9     -1.33      0.00 
   -1  -13    9     -0.02      0.00 
    0  -13    9     -0.11      0.00 
    1  -13    9     -0.39      0.00 
    2  -13    9     -0.21      0.00 
    3  -13    9     -0.12      0.00 
    4  -13    9     -0.07      0.00 
    5  -13    9      0.14      0.00 
    6  -13    9      0.11      0.00 
    7  -13    9      0.01      0.00 
    8  -13    9      0.60      0.00 
   11  -13    9      2.77      0.00 
   -7  -12    9     -1.25      0.00 
   -6  -12    9     -1.64      0.00 
   -5  -12    9     -0.24      0.00 
   -4  -12    9      0.26      0.00 
   -3  -12    9     -1.64      0.00 
   -2  -12    9     -3.48      0.00 
   -1  -12    9     -3.02      0.00 
    0  -12    9     -1.31      0.00 
    1  -12    9     -0.51      0.00 
    2  -12    9     -1.28      0.00 
    3  -12    9     -2.32      0.00 
    4  -12    9     -1.46      0.00 
    5  -12    9      1.45      0.00 
    6  -12    9      3.34      0.00 
    7  -12    9      1.66      0.00 
    8  -12    9     -1.83      0.00 
    9  -12    9     -3.49      0.00 
   10  -12    9     -2.56      0.00 
   11  -12    9     -1.35      0.00 
   12  -12    9     -1.30      0.00 
   -7  -11    9     -0.52      0.00 
   -6  -11    9     -0.25      0.00 
   -5  -11    9     -0.20      0.00 
   -4  -11    9      0.00      0.00 
   -3  -11    9      0.31      0.00 
   -2  -11    9      0.14      0.00 
   -1  -11    9     -0.81      0.00 
    0  -11    9     -1.71      0.00 
    1  -11    9     -1.35      0.00 
    2  -11    9     -0.16      0.00 
    3  -11    9      0.20      0.00 
    4  -11    9     -0.56      0.00 
    5  -11    9     -1.02      0.00 
    6  -11    9     -0.41      0.00 
    7  -11    9      0.50      0.00 
    8  -11    9      0.94      0.00 
    9  -11    9      1.18      0.00 
   10  -11    9      1.84      0.00 
   11  -11    9      2.76      0.00 
   12  -11    9      2.91      0.00 
   13  -11    9      1.81      0.00 
   -8  -10    9      1.38      0.00 
   -7  -10    9     -0.07      0.00 
   -6  -10    9     -0.45      0.00 
   -5  -10    9      0.32      0.00 
   -4  -10    9      0.21      0.00 
   -3  -10    9     -1.27      0.00 
   -2  -10    9     -2.46      0.00 
   -1  -10    9     -2.55      0.00 
    0  -10    9     -2.05      0.00 
    1  -10    9     -0.90      0.00 
    2  -10    9      0.51      0.00 
    3  -10    9      0.85      0.00 
    4  -10    9      0.48      0.00 
    5  -10    9      1.31      0.00 
    6  -10    9      2.84      0.00 
    7  -10    9      2.44      0.00 
    8  -10    9      0.08      0.00 
    9  -10    9     -1.36      0.00 
   10  -10    9     -0.64      0.00 
   11  -10    9      0.54      0.00 
   12  -10    9      0.62      0.00 
   13  -10    9     -0.14      0.00 
   14  -10    9     -0.72      0.00 
   -9   -9    9      0.95      0.00 
   -8   -9    9      1.66      0.00 
   -7   -9    9      0.42      0.00 
   -6   -9    9     -1.39      0.00 
   -5   -9    9     -1.35      0.00 
   -4   -9    9     -0.17      0.00 
   -3   -9    9     -0.05      0.00 
   -2   -9    9     -0.75      0.00 
   -1   -9    9     -1.30      0.00 
    0   -9    9     -2.45      0.00 
    1   -9    9     -3.81      0.00 
    2   -9    9     -3.02      0.00 
    3   -9    9     -0.54      0.00 
    4   -9    9      0.38      0.00 
    5   -9    9     -0.35      0.00 
    6   -9    9      0.41      0.00 
    7   -9    9      2.69      0.00 
    8   -9    9      3.25      0.00 
    9   -9    9      1.57      0.00 
   10   -9    9      0.62      0.00 
   11   -9    9      1.76      0.00 
   12   -9    9      3.08      0.00 
   13   -9    9      2.78      0.00 
   14   -9    9      1.26      0.00 
   -9   -8    9     -1.44      0.00 
   -8   -8    9      0.69      0.00 
   -7   -8    9      2.04      0.00 
   -6   -8    9      0.82      0.00 
   -5   -8    9     -0.69      0.00 
   -4   -8    9      0.04      0.00 
   -3   -8    9      1.46      0.00 
   -2   -8    9      1.20      0.00 
   -1   -8    9      0.25      0.00 
    0   -8    9      0.14      0.00 
    1   -8    9     -0.11      0.00 
    2   -8    9     -1.28      0.00 
    3   -8    9     -2.13      0.00 
    4   -8    9     -2.13      0.00 
    5   -8    9     -2.38      0.00 
    6   -8    9     -2.57      0.00 
    7   -8    9     -1.13      0.00 
    8   -8    9      1.48      0.00 
    9   -8    9      3.05      0.00 
   10   -8    9      3.07      0.00 
   11   -8    9      2.74      0.00 
   12   -8    9      2.41      0.00 
   13   -8    9      1.56      0.00 
   14   -8    9      0.50      0.00 
   15   -8    9     -0.18      0.00 
  -10   -7    9     -0.62      0.00 
   -9   -7    9     -1.46      0.00 
   -8   -7    9     -1.17      0.00 
   -7   -7    9      0.22      0.00 
   -6   -7    9      0.54      0.00 
   -5   -7    9     -1.43      0.00 
   -4   -7    9     -3.43      0.00 
   -3   -7    9     -2.66      0.00 
   -2   -7    9     -0.11      0.00 
   -1   -7    9      0.88      0.00 
    0   -7    9     -0.67      0.00 
    1   -7    9     -2.63      0.00 
    2   -7    9     -3.26      0.00 
    3   -7    9     -2.78      0.00 
    4   -7    9     -1.88      0.00 
    5   -7    9     -0.94      0.00 
    6   -7    9     -0.30      0.00 
    7   -7    9     -0.06      0.00 
    8   -7    9     -0.07      0.00 
    9   -7    9     -0.37      0.00 
   10   -7    9     -0.40      0.00 
   11   -7    9      1.03      0.00 
   12   -7    9      3.28      0.00 
   13   -7    9      3.73      0.00 
   14   -7    9      1.80      0.00 
   15   -7    9      0.16      0.00 
  -10   -6    9     -1.07      0.00 
   -9   -6    9     -2.04      0.00 
   -8   -6    9     -1.82      0.00 
   -7   -6    9     -0.44      0.00 
   -6   -6    9      1.15      0.00 
   -5   -6    9      1.61      0.00 
   -4   -6    9      0.14      0.00 
   -3   -6    9     -2.04      0.00 
   -2   -6    9     -2.45      0.00 
   -1   -6    9     -0.59      0.00 
    0   -6    9      1.28      0.00 
    1   -6    9      1.42      0.00 
    2   -6    9      0.68      0.00 
    3   -6    9      0.51      0.00 
    4   -6    9      1.15      0.00 
    5   -6    9      1.94      0.00 
    6   -6    9      2.14      0.00 
    7   -6    9      1.80      0.00 
    8   -6    9      1.79      0.00 
    9   -6    9      2.08      0.00 
   10   -6    9      1.60      0.00 
   11   -6    9      0.75      0.00 
   12   -6    9      1.19      0.00 
   13   -6    9      2.52      0.00 
   14   -6    9      2.31      0.00 
   15   -6    9     -0.08      0.00 
   16   -6    9     -2.66      0.00 
  -10   -5    9     -0.03      0.00 
   -9   -5    9     -1.15      0.00 
   -8   -5    9     -2.16      0.00 
   -7   -5    9     -1.86      0.00 
   -6   -5    9     -0.73      0.00 
   -5   -5    9      0.02      0.00 
   -4   -5    9     -0.33      0.00 
   -3   -5    9     -1.34      0.00 
   -2   -5    9     -2.12      0.00 
   -1   -5    9     -2.63      0.00 
    0   -5    9     -3.39      0.00 
    1   -5    9     -3.96      0.00 
    2   -5    9     -3.72      0.00 
    3   -5    9     -3.52      0.00 
    4   -5    9     -3.77      0.00 
    5   -5    9     -2.76      0.00 
    6   -5    9      0.28      0.00 
    7   -5    9      3.11      0.00 
    8   -5    9      3.54      0.00 
   11   -5    9     -1.41      0.00 
   12   -5    9      0.51      0.00 
   13   -5    9      3.47      0.00 
   14   -5    9      4.57      0.00 
   15   -5    9      4.24      0.00 
   16   -5    9      4.22      0.00 
  -10   -4    9      0.07      0.00 
   -9   -4    9      0.95      0.00 
   -8   -4    9      0.61      0.00 
   -7   -4    9     -0.40      0.00 
   -6   -4    9     -0.45      0.00 
   -5   -4    9      0.96      0.00 
   -4   -4    9      1.50      0.00 
   -3   -4    9     -0.46      0.00 
   -2   -4    9     -1.91      0.00 
   -1   -4    9     -0.06      0.00 
    0   -4    9      2.02      0.00 
    1   -4    9      0.95      0.00 
    2   -4    9     -0.94      0.00 
    3   -4    9     -1.15      0.00 
    4   -4    9     -1.46      0.00 
    5   -4    9     -2.65      0.00 
    6   -4    9     -2.51      0.00 
    7   -4    9     -0.25      0.00 
    8   -4    9      3.25      0.00 
    9   -4    9      6.79      0.00 
   10   -4    9      6.91      0.00 
   11   -4    9      1.59      0.00 
   12   -4    9     -3.48      0.00 
   13   -4    9     -1.92      0.00 
   14   -4    9      2.68      0.00 
   15   -4    9      3.35      0.00 
   16   -4    9      1.39      0.00 
   17   -4    9      1.49      0.00 
  -10   -3    9     -2.58      0.00 
   -9   -3    9     -2.48      0.00 
   -8   -3    9     -1.52      0.00 
   -7   -3    9     -0.27      0.00 
   -6   -3    9     -0.17      0.00 
   -5   -3    9     -0.10      0.00 
   -4   -3    9      1.36      0.00 
   -3   -3    9      1.20      0.00 
   -2   -3    9     -2.37      0.00 
   -1   -3    9     -4.33      0.00 
    0   -3    9     -1.48      0.00 
    1   -3    9      1.85      0.00 
    2   -3    9      3.01      0.00 
    3   -3    9      4.04      0.00 
    4   -3    9      3.75      0.00 
    5   -3    9      0.03      0.00 
    6   -3    9     -3.28      0.00 
    7   -3    9     -3.05      0.00 
    8   -3    9     -1.92      0.00 
    9   -3    9     -0.10      0.00 
   10   -3    9      4.97      0.00 
   11   -3    9      9.33      0.00 
   12   -3    9      7.42      0.00 
   14   -3    9      2.88      0.00 
   15   -3    9      4.33      0.00 
   16   -3    9      3.32      0.00 
   17   -3    9      1.30      0.00 
  -11   -2    9     -0.09      0.00 
  -10   -2    9     -0.43      0.00 
   -9   -2    9     -0.92      0.00 
   -8   -2    9     -2.28      0.00 
   -7   -2    9     -2.59      0.00 
   -6   -2    9     -1.49      0.00 
   -5   -2    9     -0.67      0.00 
   -4   -2    9      0.71      0.00 
   -3   -2    9      2.80      0.00 
   -2   -2    9      2.04      0.00 
   -1   -2    9     -1.15      0.00 
    0   -2    9     -1.23      0.00 
    1   -2    9      1.27      0.00 
    2   -2    9      1.28      0.00 
    3   -2    9      1.10      0.00 
    4   -2    9      4.90      0.00 
    5   -2    9      8.03      0.00 
    6   -2    9      5.90      0.00 
    7   -2    9      2.36      0.00 
    8   -2    9      0.48      0.00 
    9   -2    9     -1.19      0.00 
   10   -2    9     -1.36      0.00 
   11   -2    9      1.41      0.00 
   12   -2    9      3.21      0.00 
   13   -2    9      2.22      0.00 
   14   -2    9      2.26      0.00 
   15   -2    9      3.77      0.00 
   16   -2    9      2.90      0.00 
   17   -2    9      0.25      0.00 
  -11   -1    9      1.32      0.00 
  -10   -1    9      0.43      0.00 
   -9   -1    9      0.31      0.00 
   -8   -1    9     -0.14      0.00 
   -7   -1    9     -1.00      0.00 
   -6   -1    9     -0.75      0.00 
   -5   -1    9     -0.16      0.00 
   -4   -1    9     -0.10      0.00 
   -3   -1    9      1.31      0.00 
   -2   -1    9      3.12      0.00 
   -1   -1    9      1.06      0.00 
    0   -1    9     -3.32      0.00 
    1   -1    9     -4.19      0.00 
    2   -1    9     -2.18      0.00 
    3   -1    9     -1.49      0.00 
    4   -1    9     -1.03      0.00 
    5   -1    9      1.36      0.00 
    6   -1    9      3.40      0.00 
    7   -1    9      3.34      0.00 
    8   -1    9      1.52      0.00 
    9   -1    9     -2.08      0.00 
   10   -1    9     -4.72      0.00 
   11   -1    9     -1.98      0.00 
   12   -1    9      3.34      0.00 
   14   -1    9      1.12      0.00 
   15   -1    9      0.36      0.00 
   16   -1    9      2.11      0.00 
   17   -1    9      2.52      0.00 
  -11    0    9     -0.69      0.00 
  -10    0    9     -1.96      0.00 
   -9    0    9     -2.21      0.00 
   -8    0    9     -1.83      0.00 
   -7    0    9     -2.01      0.00 
   -6    0    9     -1.89      0.00 
   -5    0    9     -0.57      0.00 
   -4    0    9      0.23      0.00 
   -3    0    9     -0.38      0.00 
   -2    0    9      0.04      0.00 
   -1    0    9      2.60      0.00 
    0    0    9      4.43      0.00 
    1    0    9      3.05      0.00 
    2    0    9     -0.73      0.00 
    3    0    9     -4.27      0.00 
    4    0    9     -5.16      0.00 
    5    0    9     -3.30      0.00 
    6    0    9     -0.97      0.00 
    7    0    9      0.75      0.00 
    8    0    9      2.65      0.00 
    9    0    9      3.46      0.00 
   10    0    9      1.31      0.00 
   11    0    9     -1.15      0.00 
   12    0    9     -0.15      0.00 
   13    0    9      2.82      0.00 
   14    0    9      3.95      0.00 
   15    0    9      2.76      0.00 
   16    0    9      0.84      0.00 
   17    0    9     -0.55      0.00 
  -11    1    9     -0.86      0.00 
  -10    1    9     -3.00      0.00 
   -9    1    9     -3.64      0.00 
   -8    1    9     -2.98      0.00 
   -7    1    9     -2.34      0.00 
   -6    1    9     -1.74      0.00 
   -5    1    9     -0.06      0.00 
   -4    1    9      2.91      0.00 
   -3    1    9      5.14      0.00 
   -2    1    9      3.99      0.00 
   -1    1    9      0.11      0.00 
    0    1    9     -2.19      0.00 
    1    1    9     -0.70      0.00 
    2    1    9      1.45      0.00 
    3    1    9      1.07      0.00 
    4    1    9     -0.36      0.00 
    5    1    9     -0.35      0.00 
    6    1    9      0.47      0.00 
    7    1    9      0.58      0.00 
    8    1    9     -0.04      0.00 
    9    1    9     -1.04      0.00 
   10    1    9     -1.67      0.00 
   11    1    9     -0.40      0.00 
   12    1    9      2.24      0.00 
   13    1    9      3.19      0.00 
   14    1    9      1.79      0.00 
   15    1    9      0.85      0.00 
   16    1    9      1.28      0.00 
   17    1    9      1.06      0.00 
  -10    2    9     -1.82      0.00 
   -9    2    9     -3.19      0.00 
   -8    2    9     -2.31      0.00 
   -7    2    9     -1.01      0.00 
   -6    2    9     -0.83      0.00 
   -5    2    9     -1.30      0.00 
   -4    2    9     -1.33      0.00 
   -3    2    9      0.32      0.00 
   -2    2    9      3.49      0.00 
   -1    2    9      5.02      0.00 
    0    2    9      3.15      0.00 
    1    2    9      0.74      0.00 
    2    2    9     -0.06      0.00 
    3    2    9     -1.14      0.00 
    4    2    9     -3.06      0.00 
    5    2    9     -3.52      0.00 
    6    2    9     -2.07      0.00 
    7    2    9      0.01      0.00 
    8    2    9      2.41      0.00 
    9    2    9      3.41      0.00 
   10    2    9      0.44      0.00 
   11    2    9     -4.09      0.00 
   12    2    9     -4.64      0.00 
   13    2    9     -1.27      0.00 
   14    2    9      1.16      0.00 
   15    2    9      1.18      0.00 
   16    2    9      0.89      0.00 
   17    2    9      0.92      0.00 
  -10    3    9     -0.82      0.00 
   -9    3    9     -2.55      0.00 
   -8    3    9     -3.65      0.00 
   -7    3    9     -2.89      0.00 
   -6    3    9     -0.94      0.00 
   -5    3    9      1.46      0.00 
   -4    3    9      3.13      0.00 
   -3    3    9      2.74      0.00 
   -2    3    9      1.30      0.00 
   -1    3    9      0.59      0.00 
    0    3    9     -0.11      0.00 
    1    3    9     -1.81      0.00 
    2    3    9     -3.32      0.00 
    3    3    9     -4.17      0.00 
    4    3    9     -5.57      0.00 
    5    3    9     -7.12      0.00 
    6    3    9     -7.29      0.00 
    7    3    9     -5.92      0.00 
    8    3    9     -3.04      0.00 
    9    3    9      1.29      0.00 
   10    3    9      4.60      0.00 
   11    3    9      4.52      0.00 
   12    3    9      2.78      0.00 
   13    3    9      2.32      0.00 
   14    3    9      2.94      0.00 
   15    3    9      3.09      0.00 
   16    3    9      2.49      0.00 
   17    3    9      1.42      0.00 
  -10    4    9      0.44      0.00 
   -9    4    9      0.41      0.00 
   -8    4    9     -0.41      0.00 
   -7    4    9     -1.51      0.00 
   -6    4    9     -2.21      0.00 
   -5    4    9     -2.19      0.00 
   -4    4    9     -1.12      0.00 
   -3    4    9      0.70      0.00 
   -2    4    9      1.82      0.00 
   -1    4    9      1.48      0.00 
    0    4    9      0.59      0.00 
    1    4    9      0.11      0.00 
    2    4    9      0.15      0.00 
    3    4    9      0.92      0.00 
    4    4    9      2.31      0.00 
    5    4    9      2.89      0.00 
    6    4    9      1.45      0.00 
    7    4    9     -0.72      0.00 
    8    4    9     -1.28      0.00 
    9    4    9     -0.14      0.00 
   10    4    9      0.58      0.00 
   11    4    9      0.19      0.00 
   12    4    9      0.20      0.00 
   13    4    9      1.11      0.00 
   14    4    9      1.70      0.00 
   15    4    9      1.73      0.00 
   16    4    9      1.94      0.00 
   17    4    9      1.76      0.00 
  -10    5    9     -2.67      0.00 
   -9    5    9     -4.14      0.00 
   -8    5    9     -3.16      0.00 
   -7    5    9     -1.17      0.00 
   -6    5    9      0.48      0.00 
   -5    5    9      2.05      0.00 
   -4    5    9      2.96      0.00 
   -3    5    9      2.68      0.00 
   -2    5    9      2.48      0.00 
   -1    5    9      2.84      0.00 
    0    5    9      2.44      0.00 
    1    5    9      0.92      0.00 
    2    5    9     -1.32      0.00 
    4    5    9     -5.86      0.00 
    5    5    9     -3.79      0.00 
    6    5    9     -0.60      0.00 
    7    5    9     -0.90      0.00 
    8    5    9     -3.11      0.00 
    9    5    9     -2.54      0.00 
   10    5    9     -0.32      0.00 
   11    5    9     -0.47      0.00 
   12    5    9     -1.92      0.00 
   13    5    9     -1.58      0.00 
   14    5    9     -0.52      0.00 
   15    5    9     -0.66      0.00 
   16    5    9     -0.74      0.00 
   17    5    9      0.00      0.00 
  -10    6    9      2.19      0.00 
   -9    6    9     -0.82      0.00 
   -8    6    9     -3.49      0.00 
   -7    6    9     -3.08      0.00 
   -6    6    9     -1.80      0.00 
   -5    6    9     -1.28      0.00 
   -4    6    9     -0.79      0.00 
   -3    6    9     -0.64      0.00 
   -2    6    9     -0.85      0.00 
   -1    6    9      0.03      0.00 
    0    6    9      1.42      0.00 
    1    6    9      1.75      0.00 
    2    6    9      2.09      0.00 
    3    6    9      2.78      0.00 
    4    6    9      1.67      0.00 
    5    6    9     -0.20      0.00 
    6    6    9      0.39      0.00 
    7    6    9      1.43      0.00 
    8    6    9     -0.74      0.00 
    9    6    9     -3.27      0.00 
   10    6    9     -2.16      0.00 
   11    6    9      0.25      0.00 
   12    6    9      1.01      0.00 
   13    6    9      1.59      0.00 
   14    6    9      2.38      0.00 
   15    6    9      1.18      0.00 
   16    6    9     -0.95      0.00 
   17    6    9     -0.75      0.00 
   -9    7    9     -0.41      0.00 
   -8    7    9     -2.04      0.00 
   -7    7    9     -3.27      0.00 
   -6    7    9     -3.28      0.00 
   -5    7    9     -2.85      0.00 
   -4    7    9     -1.65      0.00 
   -3    7    9     -0.32      0.00 
   -2    7    9     -0.90      0.00 
   -1    7    9     -2.26      0.00 
    0    7    9     -1.52      0.00 
    1    7    9      0.04      0.00 
    2    7    9     -0.20      0.00 
    3    7    9     -1.02      0.00 
    4    7    9     -0.62      0.00 
    5    7    9      0.41      0.00 
    6    7    9      2.30      0.00 
    7    7    9      5.24      0.00 
    8    7    9      6.42      0.00 
    9    7    9      4.47      0.00 
   10    7    9      2.36      0.00 
   11    7    9      1.26      0.00 
   12    7    9     -0.79      0.00 
   13    7    9     -2.84      0.00 
   14    7    9     -2.06      0.00 
   15    7    9     -0.01      0.00 
   16    7    9     -0.11      0.00 
   -9    8    9     -0.69      0.00 
   -8    8    9     -1.07      0.00 
   -7    8    9     -0.50      0.00 
   -6    8    9      0.36      0.00 
   -5    8    9      0.18      0.00 
   -4    8    9      0.05      0.00 
   -3    8    9      2.23      0.00 
   -2    8    9      5.25      0.00 
   -1    8    9      5.48      0.00 
    0    8    9      3.39      0.00 
    1    8    9      2.39      0.00 
    2    8    9      2.90      0.00 
    3    8    9      2.85      0.00 
    4    8    9      1.56      0.00 
    5    8    9     -0.31      0.00 
    6    8    9     -1.78      0.00 
    7    8    9     -1.58      0.00 
    8    8    9      0.01      0.00 
    9    8    9      1.00      0.00 
   10    8    9      1.21      0.00 
   11    8    9      1.93      0.00 
   12    8    9      2.26      0.00 
   13    8    9      0.66      0.00 
   14    8    9     -1.60      0.00 
   15    8    9     -2.78      0.00 
   16    8    9     -3.21      0.00 
   -8    9    9     -0.51      0.00 
   -7    9    9     -3.23      0.00 
   -6    9    9     -4.61      0.00 
   -5    9    9     -4.57      0.00 
   -4    9    9     -3.99      0.00 
   -3    9    9     -2.95      0.00 
   -2    9    9     -1.38      0.00 
   -1    9    9     -0.34      0.00 
    0    9    9     -0.80      0.00 
    1    9    9     -1.91      0.00 
    2    9    9     -2.28      0.00 
    3    9    9     -2.05      0.00 
    4    9    9     -2.11      0.00 
    5    9    9     -2.39      0.00 
    6    9    9     -2.25      0.00 
    7    9    9     -1.32      0.00 
    8    9    9      0.40      0.00 
    9    9    9      2.17      0.00 
   10    9    9      2.99      0.00 
   11    9    9      2.79      0.00 
   12    9    9      1.91      0.00 
   13    9    9      0.61      0.00 
   14    9    9      0.18      0.00 
   15    9    9      1.73      0.00 
   16    9    9      3.32      0.00 
   -8   10    9      2.63      0.00 
   -7   10    9      2.27      0.00 
   -6   10    9      0.84      0.00 
   -5   10    9     -0.98      0.00 
   -4   10    9     -2.10      0.00 
   -3   10    9     -1.62      0.00 
   -2   10    9     -0.16      0.00 
   -1   10    9      0.75      0.00 
    0   10    9      0.76      0.00 
    1   10    9      0.92      0.00 
    2   10    9      1.86      0.00 
    3   10    9      2.88      0.00 
    4   10    9      2.82      0.00 
    5   10    9      1.51      0.00 
    6   10    9     -0.10      0.00 
    7   10    9     -1.02      0.00 
    8   10    9     -0.77      0.00 
    9   10    9      0.24      0.00 
   10   10    9      0.75      0.00 
   11   10    9      0.28      0.00 
   12   10    9      0.03      0.00 
   13   10    9      0.26      0.00 
   14   10    9     -0.63      0.00 
   15   10    9     -2.32      0.00 
   -7   11    9      0.60      0.00 
   -6   11    9      1.31      0.00 
   -5   11    9      2.30      0.00 
   -4   11    9      2.57      0.00 
   -3   11    9      2.06      0.00 
   -2   11    9      1.28      0.00 
   -1   11    9      0.24      0.00 
    0   11    9     -0.94      0.00 
    1   11    9     -1.16      0.00 
    2   11    9      0.20      0.00 
    3   11    9      1.93      0.00 
    4   11    9      2.52      0.00 
    5   11    9      2.40      0.00 
    6   11    9      2.58      0.00 
    7   11    9      2.18      0.00 
    8   11    9      0.29      0.00 
    9   11    9     -1.08      0.00 
   10   11    9     -0.09      0.00 
   11   11    9      0.94      0.00 
   12   11    9     -0.38      0.00 
   13   11    9     -1.56      0.00 
   14   11    9      0.16      0.00 
   15   11    9      2.42      0.00 
   -6   12    9     -1.81      0.00 
   -5   12    9     -1.64      0.00 
   -4   12    9     -1.29      0.00 
   -3   12    9     -0.52      0.00 
   -2   12    9      0.85      0.00 
   -1   12    9      1.91      0.00 
    0   12    9      1.62      0.00 
    1   12    9      0.44      0.00 
    2   12    9      0.10      0.00 
    3   12    9      0.85      0.00 
    4   12    9      0.41      0.00 
    5   12    9     -2.03      0.00 
    6   12    9     -3.03      0.00 
    7   12    9     -0.18      0.00 
    8   12    9      2.90      0.00 
    9   12    9      2.19      0.00 
   10   12    9      0.21      0.00 
   11   12    9      1.19      0.00 
   12   12    9      3.46      0.00 
   13   12    9      2.99      0.00 
   14   12    9      0.66      0.00 
   -6   13    9     -2.47      0.00 
   -5   13    9     -1.84      0.00 
   -4   13    9     -1.24      0.00 
   -3   13    9     -1.52      0.00 
   -2   13    9     -1.27      0.00 
   -1   13    9      0.55      0.00 
    0   13    9      2.81      0.00 
    1   13    9      3.50      0.00 
    2   13    9      2.43      0.00 
    3   13    9      1.82      0.00 
    4   13    9      2.72      0.00 
    5   13    9      2.99      0.00 
    6   13    9      1.26      0.00 
    7   13    9     -0.20      0.00 
    8   13    9      0.38      0.00 
    9   13    9      1.05      0.00 
   10   13    9     -0.09      0.00 
   11   13    9     -1.43      0.00 
   12   13    9     -0.73      0.00 
   13   13    9      1.22      0.00 
   -5   14    9     -1.99      0.00 
   -4   14    9     -0.84      0.00 
   -3   14    9      0.32      0.00 
   -2   14    9      0.85      0.00 
   -1   14    9      1.49      0.00 
    0   14    9      2.76      0.00 
    1   14    9      4.07      0.00 
    2   14    9      4.27      0.00 
    3   14    9      3.15      0.00 
    4   14    9      1.37      0.00 
    5   14    9     -0.64      0.00 
    6   14    9     -2.16      0.00 
    7   14    9     -1.73      0.00 
    8   14    9      0.36      0.00 
    9   14    9      1.46      0.00 
   10   14    9      0.57      0.00 
   11   14    9     -0.61      0.00 
   12   14    9     -0.87      0.00 
   -3   15    9      0.42      0.00 
   -2   15    9      1.18      0.00 
   -1   15    9      1.38      0.00 
    0   15    9      1.51      0.00 
    1   15    9      2.01      0.00 
    2   15    9      2.61      0.00 
    3   15    9      3.63      0.00 
    4   15    9      5.63      0.00 
    5   15    9      6.82      0.00 
    6   15    9      4.55      0.00 
    7   15    9      0.54      0.00 
    8   15    9     -0.71      0.00 
    9   15    9      0.87      0.00 
   10   15    9      1.64      0.00 
   11   15    9      0.82      0.00 
   -2   16    9     -0.22      0.00 
   -1   16    9      0.66      0.00 
    0   16    9      0.44      0.00 
    1   16    9     -0.59      0.00 
    2   16    9     -1.42      0.00 
    3   16    9     -1.77      0.00 
    4   16    9     -1.05      0.00 
    5   16    9      1.01      0.00 
    6   16    9      2.28      0.00 
    7   16    9      0.92      0.00 
    8   16    9     -0.81      0.00 
    9   16    9     -0.13      0.00 
   10   16    9      1.61      0.00 
    0   17    9      1.48      0.00 
    1   17    9      2.33      0.00 
    2   17    9      2.19      0.00 
    3   17    9      0.89      0.00 
    4   17    9     -0.46      0.00 
    5   17    9     -0.22      0.00 
    6   17    9      1.14      0.00 
    7   17    9      1.17      0.00 
    8   17    9     -0.54      0.00 
    2  -16   10     -1.81      0.00 
    3  -16   10     -2.93      0.00 
    4  -16   10     -3.15      0.00 
   -2  -15   10     -1.56      0.00 
   -1  -15   10     -1.81      0.00 
    0  -15   10     -2.83      0.00 
    1  -15   10     -2.96      0.00 
    2  -15   10     -1.85      0.00 
    3  -15   10     -1.06      0.00 
    4  -15   10     -1.64      0.00 
    5  -15   10     -2.52      0.00 
    6  -15   10     -2.05      0.00 
    7  -15   10     -0.48      0.00 
    8  -15   10      0.43      0.00 
   -3  -14   10     -1.20      0.00 
   -2  -14   10     -1.52      0.00 
   -1  -14   10     -1.85      0.00 
    0  -14   10     -1.98      0.00 
    1  -14   10     -1.54      0.00 
    2  -14   10     -1.38      0.00 
    3  -14   10     -1.82      0.00 
    4  -14   10     -1.51      0.00 
    5  -14   10     -0.25      0.00 
    6  -14   10      0.01      0.00 
    7  -14   10     -1.47      0.00 
    8  -14   10     -3.30      0.00 
    9  -14   10     -4.35      0.00 
   -5  -13   10     -0.75      0.00 
   -4  -13   10     -1.74      0.00 
   -3  -13   10     -2.89      0.00 
   -2  -13   10     -1.99      0.00 
   -1  -13   10     -0.46      0.00 
    0  -13   10     -0.88      0.00 
    1  -13   10     -2.05      0.00 
    2  -13   10     -1.87      0.00 
    3  -13   10     -1.50      0.00 
    4  -13   10     -2.07      0.00 
    5  -13   10     -2.15      0.00 
    6  -13   10     -1.08      0.00 
    7  -13   10     -0.16      0.00 
    8  -13   10      0.32      0.00 
   -6  -12   10     -1.70      0.00 
   -5  -12   10     -0.62      0.00 
   -4  -12   10      0.77      0.00 
   -3  -12   10     -0.23      0.00 
   -2  -12   10     -2.23      0.00 
   -1  -12   10     -2.27      0.00 
    0  -12   10     -0.95      0.00 
    1  -12   10     -0.24      0.00 
    2  -12   10     -0.01      0.00 
    3  -12   10      0.21      0.00 
    4  -12   10      0.28      0.00 
    5  -12   10      1.17      0.00 
    6  -12   10      3.30      0.00 
    7  -12   10      4.39      0.00 
    8  -12   10      2.76      0.00 
    9  -12   10      0.32      0.00 
   10  -12   10     -0.56      0.00 
   11  -12   10     -0.37      0.00 
   12  -12   10     -0.55      0.00 
   -6  -11   10     -0.42      0.00 
   -5  -11   10     -0.30      0.00 
   -4  -11   10      0.13      0.00 
   -3  -11   10      0.20      0.00 
   -2  -11   10      0.00      0.00 
   -1  -11   10      0.10      0.00 
    0  -11   10     -0.20      0.00 
    1  -11   10     -1.31      0.00 
    2  -11   10     -1.53      0.00 
    3  -11   10      0.02      0.00 
    4  -11   10      1.27      0.00 
    5  -11   10      0.53      0.00 
    6  -11   10     -0.67      0.00 
    7  -11   10     -0.38      0.00 
    8  -11   10      0.75      0.00 
    9  -11   10      1.08      0.00 
   10  -11   10      0.65      0.00 
   11  -11   10      0.78      0.00 
   12  -11   10      1.68      0.00 
   13  -11   10      2.13      0.00 
   -7  -10   10      0.90      0.00 
   -6  -10   10     -0.42      0.00 
   -5  -10   10     -0.40      0.00 
   -4  -10   10      0.49      0.00 
   -3  -10   10     -0.36      0.00 
   -2  -10   10     -2.64      0.00 
   -1  -10   10     -3.13      0.00 
    0  -10   10     -1.22      0.00 
    1  -10   10      0.38      0.00 
    2  -10   10      0.38      0.00 
    3  -10   10      0.06      0.00 
    4  -10   10      0.56      0.00 
    5  -10   10      1.98      0.00 
    6  -10   10      3.80      0.00 
    7  -10   10      4.96      0.00 
    8  -10   10      4.76      0.00 
    9  -10   10      3.64      0.00 
   10  -10   10      2.39      0.00 
   11  -10   10      1.43      0.00 
   12  -10   10      0.88      0.00 
   13  -10   10      0.64      0.00 
   14  -10   10      0.42      0.00 
   -8   -9   10     -0.32      0.00 
   -7   -9   10     -0.01      0.00 
   -6   -9   10     -1.65      0.00 
   -5   -9   10     -3.11      0.00 
   -4   -9   10     -1.75      0.00 
   -3   -9   10      0.22      0.00 
   -2   -9   10     -0.45      0.00 
   -1   -9   10     -2.30      0.00 
    0   -9   10     -2.79      0.00 
    1   -9   10     -2.62      0.00 
    2   -9   10     -2.73      0.00 
    3   -9   10     -2.33      0.00 
    4   -9   10     -1.79      0.00 
    5   -9   10     -2.25      0.00 
    6   -9   10     -2.71      0.00 
    7   -9   10     -1.28      0.00 
    8   -9   10      1.41      0.00 
    9   -9   10      2.84      0.00 
   10   -9   10      1.83      0.00 
   11   -9   10      0.06      0.00 
   12   -9   10     -0.07      0.00 
   13   -9   10      1.25      0.00 
   14   -9   10      1.76      0.00 
   -8   -8   10     -0.54      0.00 
   -7   -8   10      1.59      0.00 
   -6   -8   10      2.24      0.00 
   -5   -8   10      0.22      0.00 
   -4   -8   10     -0.41      0.00 
   -3   -8   10      2.27      0.00 
   -2   -8   10      4.33      0.00 
   -1   -8   10      3.41      0.00 
    0   -8   10      2.11      0.00 
    1   -8   10      2.02      0.00 
    2   -8   10      1.71      0.00 
    3   -8   10      0.84      0.00 
    4   -8   10      0.81      0.00 
    5   -8   10      1.70      0.00 
    6   -8   10      2.03      0.00 
    7   -8   10      1.16      0.00 
    8   -8   10      0.63      0.00 
    9   -8   10      2.29      0.00 
   10   -8   10      4.92      0.00 
   11   -8   10      5.09      0.00 
   12   -8   10      2.57      0.00 
   13   -8   10      0.72      0.00 
   14   -8   10      0.93      0.00 
   15   -8   10      1.19      0.00 
   -9   -7   10      0.50      0.00 
   -8   -7   10     -0.79      0.00 
   -7   -7   10     -1.04      0.00 
   -6   -7   10     -0.28      0.00 
   -5   -7   10     -1.34      0.00 
   -4   -7   10     -4.02      0.00 
   -3   -7   10     -4.70      0.00 
   -2   -7   10     -2.65      0.00 
   -1   -7   10     -0.88      0.00 
    0   -7   10     -1.04      0.00 
    1   -7   10     -2.18      0.00 
    2   -7   10     -3.07      0.00 
    3   -7   10     -3.31      0.00 
    4   -7   10     -3.10      0.00 
    5   -7   10     -2.28      0.00 
    6   -7   10      0.17      0.00 
    7   -7   10      3.24      0.00 
    8   -7   10      3.36      0.00 
    9   -7   10     -0.10      0.00 
   10   -7   10     -2.62      0.00 
   11   -7   10     -1.36      0.00 
   12   -7   10      1.10      0.00 
   13   -7   10      1.78      0.00 
   14   -7   10      1.12      0.00 
   15   -7   10      0.57      0.00 
   -9   -6   10     -0.59      0.00 
   -8   -6   10     -0.96      0.00 
   -7   -6   10     -1.30      0.00 
   -6   -6   10     -0.96      0.00 
   -5   -6   10     -0.45      0.00 
   -4   -6   10     -0.59      0.00 
   -3   -6   10     -0.89      0.00 
   -2   -6   10     -0.83      0.00 
   -1   -6   10     -0.46      0.00 
    0   -6   10      0.58      0.00 
    1   -6   10      1.90      0.00 
    2   -6   10      1.93      0.00 
    3   -6   10      0.87      0.00 
    4   -6   10      0.40      0.00 
    5   -6   10      0.22      0.00 
    6   -6   10     -0.42      0.00 
    7   -6   10      0.21      0.00 
    8   -6   10      2.71      0.00 
    9   -6   10      3.79      0.00 
   11   -6   10     -1.22      0.00 
   12   -6   10     -1.49      0.00 
   13   -6   10     -0.03      0.00 
   14   -6   10      1.12      0.00 
   15   -6   10      0.92      0.00 
   16   -6   10     -0.61      0.00 
   -9   -5   10      0.58      0.00 
   -8   -5   10      0.29      0.00 
   -7   -5   10      0.17      0.00 
   -6   -5   10      0.47      0.00 
   -5   -5   10      0.26      0.00 
   -4   -5   10     -1.01      0.00 
   -3   -5   10     -1.80      0.00 
   -2   -5   10     -1.09      0.00 
   -1   -5   10     -0.81      0.00 
    0   -5   10     -2.22      0.00 
    1   -5   10     -3.25      0.00 
    2   -5   10     -2.51      0.00 
    3   -5   10     -1.95      0.00 
    4   -5   10     -2.77      0.00 
    5   -5   10     -3.42      0.00 
    6   -5   10     -2.74      0.00 
    7   -5   10     -0.83      0.00 
    8   -5   10      2.09      0.00 
    9   -5   10      4.34      0.00 
   10   -5   10      3.30      0.00 
   11   -5   10      0.09      0.00 
   13   -5   10      1.56      0.00 
   14   -5   10      3.88      0.00 
   15   -5   10      4.37      0.00 
   16   -5   10      4.27      0.00 
   -9   -4   10     -0.41      0.00 
   -8   -4   10     -0.59      0.00 
   -7   -4   10     -0.85      0.00 
   -6   -4   10     -0.23      0.00 
   -5   -4   10      1.46      0.00 
   -4   -4   10      2.36      0.00 
   -3   -4   10      0.99      0.00 
   -2   -4   10     -0.63      0.00 
   -1   -4   10      0.57      0.00 
    0   -4   10      3.42      0.00 
    1   -4   10      4.26      0.00 
    2   -4   10      2.83      0.00 
    3   -4   10      1.59      0.00 
    4   -4   10      1.19      0.00 
    5   -4   10      0.62      0.00 
    6   -4   10     -0.31      0.00 
    7   -4   10     -1.16      0.00 
    8   -4   10     -0.46      0.00 
    9   -4   10      3.50      0.00 
   10   -4   10      8.04      0.00 
   11   -4   10      7.14      0.00 
   12   -4   10      1.32      0.00 
   13   -4   10     -1.54      0.00 
   14   -4   10      1.47      0.00 
   15   -4   10      4.52      0.00 
   16   -4   10      3.93      0.00 
  -10   -3   10      0.36      0.00 
   -9   -3   10     -0.39      0.00 
   -8   -3   10     -1.63      0.00 
   -7   -3   10     -2.18      0.00 
   -6   -3   10     -1.74      0.00 
   -5   -3   10     -0.76      0.00 
   -4   -3   10      0.94      0.00 
   -3   -3   10      2.50      0.00 
   -2   -3   10      1.43      0.00 
   -1   -3   10     -1.85      0.00 
    0   -3   10     -3.19      0.00 
    1   -3   10     -1.17      0.00 
    2   -3   10      1.27      0.00 
    3   -3   10      2.30      0.00 
    4   -3   10      2.19      0.00 
    5   -3   10      0.85      0.00 
    6   -3   10     -0.78      0.00 
    7   -3   10     -1.24      0.00 
    8   -3   10     -1.96      0.00 
    9   -3   10     -3.44      0.00 
   10   -3   10     -1.67      0.00 
   11   -3   10      3.96      0.00 
   12   -3   10      6.93      0.00 
   13   -3   10      4.28      0.00 
   14   -3   10      1.27      0.00 
   15   -3   10      1.14      0.00 
   16   -3   10      1.22      0.00 
   17   -3   10      0.10      0.00 
  -10   -2   10     -0.07      0.00 
   -9   -2   10     -0.19      0.00 
   -8   -2   10     -1.27      0.00 
   -7   -2   10     -2.91      0.00 
   -6   -2   10     -3.16      0.00 
   -5   -2   10     -2.13      0.00 
   -4   -2   10     -0.96      0.00 
   -3   -2   10      1.21      0.00 
   -2   -2   10      4.36      0.00 
   -1   -2   10      5.54      0.00 
    0   -2   10      3.91      0.00 
    1   -2   10      2.07      0.00 
    2   -2   10      0.88      0.00 
    3   -2   10     -0.21      0.00 
    4   -2   10      0.38      0.00 
    5   -2   10      2.86      0.00 
    6   -2   10      4.28      0.00 
    7   -2   10      3.85      0.00 
    8   -2   10      3.30      0.00 
    9   -2   10      2.19      0.00 
   10   -2   10      0.30      0.00 
   11   -2   10      0.19      0.00 
   12   -2   10      2.08      0.00 
   13   -2   10      3.20      0.00 
   14   -2   10      3.68      0.00 
   15   -2   10      5.03      0.00 
   16   -2   10      5.37      0.00 
   17   -2   10      3.21      0.00 
  -10   -1   10      0.32      0.00 
   -9   -1   10      0.65      0.00 
   -8   -1   10      0.77      0.00 
   -7   -1   10      0.02      0.00 
   -6   -1   10     -0.33      0.00 
   -5   -1   10      0.56      0.00 
   -4   -1   10      0.98      0.00 
   -3   -1   10      0.28      0.00 
   -2   -1   10      0.68      0.00 
   -1   -1   10      2.54      0.00 
    0   -1   10      2.84      0.00 
    1   -1   10      0.65      0.00 
    2   -1   10     -1.55      0.00 
    3   -1   10     -2.33      0.00 
    4   -1   10     -2.26      0.00 
    5   -1   10     -1.63      0.00 
    6   -1   10     -0.69      0.00 
    7   -1   10      0.07      0.00 
    8   -1   10      0.19      0.00 
   10   -1   10     -2.97      0.00 
   11   -1   10     -2.71      0.00 
   12   -1   10      0.13      0.00 
   13   -1   10      1.40      0.00 
   14   -1   10     -0.68      0.00 
   15   -1   10     -2.46      0.00 
   16   -1   10     -1.64      0.00 
   17   -1   10     -0.26      0.00 
  -10    0   10     -2.97      0.00 
   -9    0   10     -3.16      0.00 
   -8    0   10     -2.18      0.00 
   -7    0   10     -2.32      0.00 
   -6    0   10     -3.39      0.00 
   -5    0   10     -2.99      0.00 
   -4    0   10     -0.73      0.00 
   -3    0   10      1.01      0.00 
   -2    0   10      0.93      0.00 
   -1    0   10      0.96      0.00 
    0    0   10      3.15      0.00 
    1    0   10      5.51      0.00 
    2    0   10      3.92      0.00 
    3    0   10     -1.30      0.00 
    4    0   10     -4.85      0.00 
    5    0   10     -4.01      0.00 
    6    0   10     -1.73      0.00 
    7    0   10     -0.51      0.00 
    8    0   10      0.70      0.00 
    9    0   10      1.76      0.00 
   10    0   10      0.74      0.00 
   11    0   10     -1.19      0.00 
   12    0   10     -1.06      0.00 
   13    0   10      0.55      0.00 
   14    0   10      1.52      0.00 
   15    0   10      2.12      0.00 
   16    0   10      2.46      0.00 
   17    0   10      1.32      0.00 
  -10    1   10     -1.75      0.00 
   -9    1   10     -3.40      0.00 
   -8    1   10     -2.42      0.00 
   -7    1   10     -0.83      0.00 
   -6    1   10     -0.51      0.00 
   -5    1   10     -0.48      0.00 
   -4    1   10      0.32      0.00 
   -3    1   10      1.85      0.00 
   -2    1   10      3.26      0.00 
   -1    1   10      2.47      0.00 
    0    1   10     -0.41      0.00 
    1    1   10     -0.99      0.00 
    2    1   10      2.09      0.00 
    3    1   10      3.40      0.00 
    4    1   10      0.36      0.00 
    5    1   10     -2.33      0.00 
    6    1   10     -1.87      0.00 
    7    1   10     -0.65      0.00 
    8    1   10      0.49      0.00 
    9    1   10      1.80      0.00 
   10    1   10      1.13      0.00 
   11    1   10     -1.13      0.00 
   12    1   10     -0.83      0.00 
   13    1   10      1.51      0.00 
   14    1   10      1.07      0.00 
   15    1   10     -1.38      0.00 
   16    1   10     -1.26      0.00 
   17    1   10      0.71      0.00 
  -10    2   10      0.30      0.00 
   -9    2   10     -2.28      0.00 
   -8    2   10     -3.93      0.00 
   -7    2   10     -3.33      0.00 
   -6    2   10     -2.55      0.00 
   -5    2   10     -1.85      0.00 
   -4    2   10     -0.43      0.00 
   -3    2   10      0.64      0.00 
   -2    2   10      1.57      0.00 
   -1    2   10      3.57      0.00 
    0    2   10      4.40      0.00 
    1    2   10      2.46      0.00 
    2    2   10      1.36      0.00 
    3    2   10      2.71      0.00 
    4    2   10      2.55      0.00 
    5    2   10     -0.10      0.00 
    6    2   10     -1.94      0.00 
    7    2   10     -2.57      0.00 
    8    2   10     -2.55      0.00 
    9    2   10      0.00      0.00 
   10    2   10      3.09      0.00 
   11    2   10      1.35      0.00 
   12    2   10     -3.21      0.00 
   13    2   10     -3.51      0.00 
   14    2   10      0.02      0.00 
   15    2   10      1.58      0.00 
   16    2   10      0.66      0.00 
   17    2   10      0.29      0.00 
  -10    3   10      0.94      0.00 
   -9    3   10      0.81      0.00 
   -8    3   10     -1.12      0.00 
   -7    3   10     -2.45      0.00 
   -6    3   10     -2.30      0.00 
   -5    3   10     -1.31      0.00 
   -4    3   10      0.69      0.00 
   -3    3   10      2.46      0.00 
   -2    3   10      1.69      0.00 
   -1    3   10     -0.22      0.00 
    0    3   10     -0.39      0.00 
    1    3   10     -0.15      0.00 
    2    3   10     -1.40      0.00 
    3    3   10     -2.29      0.00 
    4    3   10     -1.91      0.00 
    5    3   10     -1.76      0.00 
    6    3   10     -1.50      0.00 
    7    3   10     -0.58      0.00 
    8    3   10     -1.03      0.00 
    9    3   10     -2.54      0.00 
   10    3   10     -1.45      0.00 
   11    3   10      1.56      0.00 
   12    3   10      2.09      0.00 
   13    3   10      0.31      0.00 
   14    3   10     -0.07      0.00 
   15    3   10      1.10      0.00 
   16    3   10      1.41      0.00 
   17    3   10      0.57      0.00 
   -9    4   10      0.27      0.00 
   -8    4   10      0.24      0.00 
   -7    4   10     -0.28      0.00 
   -6    4   10     -1.20      0.00 
   -5    4   10     -2.18      0.00 
   -4    4   10     -2.35      0.00 
   -3    4   10     -0.73      0.00 
   -2    4   10      1.54      0.00 
   -1    4   10      2.07      0.00 
    0    4   10      1.00      0.00 
    1    4   10      0.55      0.00 
    2    4   10      1.20      0.00 
    3    4   10      1.94      0.00 
    4    4   10      2.39      0.00 
    5    4   10      2.03      0.00 
    6    4   10      0.52      0.00 
    7    4   10     -0.67      0.00 
    8    4   10     -0.20      0.00 
    9    4   10      0.35      0.00 
   10    4   10     -0.77      0.00 
   11    4   10     -2.16      0.00 
   12    4   10     -1.87      0.00 
   13    4   10     -0.69      0.00 
   14    4   10     -0.10      0.00 
   15    4   10      0.33      0.00 
   16    4   10      1.36      0.00 
   17    4   10      2.00      0.00 
   -9    5   10     -2.00      0.00 
   -8    5   10     -3.23      0.00 
   -7    5   10     -1.64      0.00 
   -6    5   10      0.62      0.00 
   -5    5   10      1.64      0.00 
   -4    5   10      1.63      0.00 
   -3    5   10      1.12      0.00 
   -2    5   10      0.68      0.00 
   -1    5   10      1.15      0.00 
    0    5   10      1.99      0.00 
    1    5   10      1.94      0.00 
    2    5   10      1.06      0.00 
    3    5   10      0.10      0.00 
    4    5   10     -0.41      0.00 
    5    5   10      0.38      0.00 
    6    5   10      2.02      0.00 
    7    5   10      1.86      0.00 
    8    5   10     -0.32      0.00 
    9    5   10     -1.00      0.00 
   10    5   10      0.58      0.00 
   11    5   10      0.80      0.00 
   12    5   10     -1.25      0.00 
   13    5   10     -2.39      0.00 
   14    5   10     -2.04      0.00 
   15    5   10     -2.29      0.00 
   16    5   10     -2.65      0.00 
   17    5   10     -1.45      0.00 
   -9    6   10      1.82      0.00 
   -8    6   10     -1.16      0.00 
   -7    6   10     -3.12      0.00 
   -6    6   10     -2.23      0.00 
   -5    6   10     -0.88      0.00 
   -4    6   10     -0.28      0.00 
   -3    6   10      0.59      0.00 
   -2    6   10      1.57      0.00 
   -1    6   10      2.05      0.00 
    0    6   10      2.54      0.00 
    1    6   10      2.92      0.00 
    2    6   10      2.76      0.00 
    3    6   10      2.64      0.00 
    4    6   10      2.32      0.00 
    5    6   10      1.19      0.00 
    6    6   10      0.73      0.00 
    7    6   10      1.51      0.00 
    8    6   10      0.76      0.00 
    9    6   10     -1.82      0.00 
   10    6   10     -2.28      0.00 
   11    6   10     -0.05      0.00 
   12    6   10      1.05      0.00 
   13    6   10      0.61      0.00 
   14    6   10      1.14      0.00 
   15    6   10      1.68      0.00 
   16    6   10      0.37      0.00 
   17    6   10     -0.86      0.00 
   -8    7   10      0.79      0.00 
   -7    7   10     -1.23      0.00 
   -6    7   10     -3.60      0.00 
   -5    7   10     -4.43      0.00 
   -4    7   10     -3.62      0.00 
   -3    7   10     -1.91      0.00 
   -2    7   10     -0.68      0.00 
   -1    7   10     -1.01      0.00 
    0    7   10     -1.70      0.00 
    1    7   10     -1.08      0.00 
    2    7   10      0.00      0.00 
    3    7   10      0.11      0.00 
    4    7   10     -0.33      0.00 
    5    7   10     -0.38      0.00 
    6    7   10      0.64      0.00 
    7    7   10      3.29      0.00 
    8    7   10      5.80      0.00 
    9    7   10      5.30      0.00 
   10    7   10      2.71      0.00 
   11    7   10      0.99      0.00 
   12    7   10     -0.44      0.00 
   13    7   10     -3.06      0.00 
   14    7   10     -4.41      0.00 
   15    7   10     -2.45      0.00 
   16    7   10      0.26      0.00 
   -8    8   10      0.22      0.00 
   -7    8   10      0.57      0.00 
   -6    8   10     -0.03      0.00 
   -5    8   10     -2.08      0.00 
   -4    8   10     -3.49      0.00 
   -3    8   10     -1.87      0.00 
   -2    8   10      1.78      0.00 
   -1    8   10      3.94      0.00 
    0    8   10      2.94      0.00 
    1    8   10      0.89      0.00 
    2    8   10      0.68      0.00 
    3    8   10      2.29      0.00 
    4    8   10      3.06      0.00 
    5    8   10      1.20      0.00 
    6    8   10     -1.70      0.00 
    7    8   10     -2.33      0.00 
    8    8   10      0.02      0.00 
    9    8   10      2.40      0.00 
   10    8   10      2.57      0.00 
   11    8   10      1.79      0.00 
   12    8   10      1.44      0.00 
   13    8   10      0.46      0.00 
   14    8   10     -1.70      0.00 
   15    8   10     -3.43      0.00 
   16    8   10     -3.47      0.00 
   -8    9   10      1.32      0.00 
   -7    9   10     -0.19      0.00 
   -6    9   10     -0.78      0.00 
   -5    9   10     -1.03      0.00 
   -4    9   10     -1.97      0.00 
   -3    9   10     -2.35      0.00 
   -2    9   10     -1.34      0.00 
   -1    9   10     -0.36      0.00 
    0    9   10     -0.40      0.00 
    1    9   10     -1.03      0.00 
    2    9   10     -1.73      0.00 
    3    9   10     -1.69      0.00 
    4    9   10     -0.49      0.00 
    5    9   10      0.33      0.00 
    6    9   10     -0.73      0.00 
    7    9   10     -2.11      0.00 
    8    9   10     -1.39      0.00 
    9    9   10      0.85      0.00 
   10    9   10      2.31      0.00 
   11    9   10      2.34      0.00 
   12    9   10      1.76      0.00 
   13    9   10      1.13      0.00 
   14    9   10      0.90      0.00 
   15    9   10      1.51      0.00 
   16    9   10      2.28      0.00 
   -7   10   10      1.28      0.00 
   -6   10   10      0.72      0.00 
   -5   10   10      0.26      0.00 
   -4   10   10     -0.89      0.00 
   -3   10   10     -1.95      0.00 
   -2   10   10     -1.46      0.00 
   -1   10   10     -0.67      0.00 
    0   10   10     -1.08      0.00 
    1   10   10     -1.10      0.00 
    2   10   10      0.41      0.00 
    3   10   10      1.69      0.00 
    4   10   10      1.72      0.00 
    5   10   10      1.36      0.00 
    6   10   10      0.65      0.00 
    7   10   10     -0.64      0.00 
    8   10   10     -1.20      0.00 
    9   10   10     -0.27      0.00 
   10   10   10      0.71      0.00 
   11   10   10      0.63      0.00 
   12   10   10      0.21      0.00 
   13   10   10      0.18      0.00 
   14   10   10      0.12      0.00 
   15   10   10     -0.41      0.00 
   -6   11   10     -0.85      0.00 
   -5   11   10      1.40      0.00 
   -4   11   10      2.86      0.00 
   -3   11   10      2.28      0.00 
   -2   11   10      1.82      0.00 
   -1   11   10      2.51      0.00 
    0   11   10      2.27      0.00 
    1   11   10      0.84      0.00 
    2   11   10      1.02      0.00 
    3   11   10      3.26      0.00 
    4   11   10      4.87      0.00 
    5   11   10      4.90      0.00 
    6   11   10      4.60      0.00 
    7   11   10      3.88      0.00 
    8   11   10      1.80      0.00 
    9   11   10     -0.56      0.00 
   10   11   10     -1.27      0.00 
   11   11   10     -0.49      0.00 
   12   11   10     -0.06      0.00 
   13   11   10     -0.45      0.00 
   14   11   10     -0.28      0.00 
   15   11   10      0.99      0.00 
   -5   12   10     -3.28      0.00 
   -4   12   10     -1.58      0.00 
   -3   12   10     -1.11      0.00 
   -2   12   10     -1.05      0.00 
   -1   12   10      0.78      0.00 
    0   12   10      2.96      0.00 
    1   12   10      2.31      0.00 
    2   12   10     -0.39      0.00 
    3   12   10     -1.75      0.00 
    4   12   10     -1.50      0.00 
    5   12   10     -1.87      0.00 
    6   12   10     -2.63      0.00 
    7   12   10     -1.47      0.00 
    8   12   10      1.18      0.00 
    9   12   10      2.37      0.00 
   10   12   10      1.46      0.00 
   11   12   10      1.03      0.00 
   12   12   10      2.32      0.00 
   13   12   10      3.24      0.00 
   14   12   10      2.05      0.00 
   -5   13   10     -2.01      0.00 
   -4   13   10     -0.70      0.00 
   -3   13   10      0.79      0.00 
   -2   13   10      0.92      0.00 
   -1   13   10      1.57      0.00 
    0   13   10      3.99      0.00 
    1   13   10      5.93      0.00 
    2   13   10      5.20      0.00 
    3   13   10      3.33      0.00 
    4   13   10      3.04      0.00 
    5   13   10      3.89      0.00 
    6   13   10      3.49      0.00 
    7   13   10      1.76      0.00 
    8   13   10      0.61      0.00 
    9   13   10      0.43      0.00 
   10   13   10     -0.04      0.00 
   11   13   10     -0.91      0.00 
   12   13   10     -0.93      0.00 
   13   13   10      0.17      0.00 
   -4   14   10     -1.27      0.00 
   -3   14   10     -0.47      0.00 
   -2   14   10      0.45      0.00 
   -1   14   10      1.06      0.00 
    0   14   10      1.85      0.00 
    1   14   10      2.39      0.00 
    2   14   10      1.75      0.00 
    3   14   10      0.53      0.00 
    4   14   10      0.21      0.00 
    5   14   10      0.67      0.00 
    6   14   10      0.33      0.00 
    7   14   10     -0.75      0.00 
    8   14   10     -0.75      0.00 
    9   14   10      0.39      0.00 
   10   14   10      0.76      0.00 
   11   14   10     -0.01      0.00 
   12   14   10     -0.48      0.00 
   -2   15   10      2.24      0.00 
   -1   15   10      2.30      0.00 
    0   15   10      2.75      0.00 
    1   15   10      3.78      0.00 
    2   15   10      4.05      0.00 
    3   15   10      2.86      0.00 
    4   15   10      2.11      0.00 
    5   15   10      3.50      0.00 
    6   15   10      5.03      0.00 
    7   15   10      3.76      0.00 
    8   15   10      0.97      0.00 
    9   15   10      0.08      0.00 
   10   15   10      0.98      0.00 
   11   15   10      1.12      0.00 
    0   16   10     -1.65      0.00 
    1   16   10     -2.20      0.00 
    2   16   10     -2.13      0.00 
    3   16   10     -1.81      0.00 
    4   16   10     -1.94      0.00 
    5   16   10     -1.83      0.00 
    6   16   10     -0.60      0.00 
    7   16   10      0.68      0.00 
    8   16   10      0.71      0.00 
    9   16   10      0.40      0.00 
    2   17   10      1.11      0.00 
    3   17   10      0.11      0.00 
    4   17   10     -1.52      0.00 
    5   17   10     -2.51      0.00 
    6   17   10     -1.99      0.00 
    7   17   10     -0.77      0.00 
    1  -15   11     -3.37      0.00 
    2  -15   11     -1.90      0.00 
    3  -15   11     -0.44      0.00 
    4  -15   11     -0.73      0.00 
    5  -15   11     -2.68      0.00 
    6  -15   11     -4.03      0.00 
   -2  -14   11     -0.16      0.00 
   -1  -14   11     -1.00      0.00 
    0  -14   11     -1.95      0.00 
    1  -14   11     -1.91      0.00 
    2  -14   11     -1.13      0.00 
    3  -14   11     -0.66      0.00 
    4  -14   11     -0.01      0.00 
    5  -14   11      1.58      0.00 
    6  -14   11      2.52      0.00 
    7  -14   11      1.20      0.00 
    8  -14   11     -0.95      0.00 
    9  -14   11     -2.08      0.00 
   -3  -13   11     -2.06      0.00 
   -2  -13   11     -1.29      0.00 
   -1  -13   11      0.26      0.00 
    0  -13   11      0.02      0.00 
    1  -13   11     -1.88      0.00 
    2  -13   11     -2.76      0.00 
    3  -13   11     -2.47      0.00 
    4  -13   11     -3.14      0.00 
    5  -13   11     -4.19      0.00 
    6  -13   11     -3.49      0.00 
    7  -13   11     -1.41      0.00 
    8  -13   11      0.31      0.00 
    9  -13   11      1.06      0.00 
   -4  -12   11      0.45      0.00 
   -3  -12   11      0.59      0.00 
   -2  -12   11     -0.63      0.00 
   -1  -12   11     -1.09      0.00 
    0  -12   11     -0.35      0.00 
    1  -12   11     -0.07      0.00 
    2  -12   11      0.09      0.00 
    3  -12   11      1.58      0.00 
    4  -12   11      3.32      0.00 
    5  -12   11      3.76      0.00 
    6  -12   11      3.85      0.00 
    7  -12   11      4.55      0.00 
    8  -12   11      5.04      0.00 
    9  -12   11      4.99      0.00 
   10  -12   11      4.81      0.00 
   11  -12   11      3.91      0.00 
   -5  -11   11     -0.55      0.00 
   -4  -11   11     -1.01      0.00 
   -3  -11   11     -0.79      0.00 
   -2  -11   11     -0.37      0.00 
   -1  -11   11      0.60      0.00 
    0  -11   11      1.75      0.00 
    1  -11   11      1.06      0.00 
    2  -11   11     -1.34      0.00 
    3  -11   11     -2.19      0.00 
    4  -11   11     -0.35      0.00 
    5  -11   11      1.27      0.00 
    6  -11   11      0.82      0.00 
    7  -11   11     -0.13      0.00 
    8  -11   11     -0.14      0.00 
    9  -11   11      0.07      0.00 
   12  -11   11     -0.21      0.00 
   -6  -10   11      0.92      0.00 
   -5  -10   11      0.16      0.00 
   -4  -10   11     -0.15      0.00 
   -3  -10   11     -0.40      0.00 
   -2  -10   11     -1.87      0.00 
   -1  -10   11     -3.09      0.00 
    0  -10   11     -1.61      0.00 
    1  -10   11      1.38      0.00 
    2  -10   11      2.38      0.00 
    3  -10   11      0.90      0.00 
    4  -10   11     -0.43      0.00 
    5  -10   11      0.19      0.00 
    6  -10   11      2.19      0.00 
    7  -10   11      4.43      0.00 
    8  -10   11      6.44      0.00 
    9  -10   11      7.69      0.00 
   10  -10   11      6.95      0.00 
   11  -10   11      4.05      0.00 
   12  -10   11      0.89      0.00 
   13  -10   11     -0.66      0.00 
   -7   -9   11     -0.42      0.00 
   -6   -9   11     -0.44      0.00 
   -5   -9   11     -1.63      0.00 
   -4   -9   11     -1.95      0.00 
   -3   -9   11     -0.20      0.00 
   -2   -9   11      0.89      0.00 
   -1   -9   11     -0.33      0.00 
    0   -9   11     -1.75      0.00 
    1   -9   11     -1.92      0.00 
    2   -9   11     -1.87      0.00 
    3   -9   11     -2.05      0.00 
    4   -9   11     -1.94      0.00 
    5   -9   11     -1.91      0.00 
    6   -9   11     -2.50      0.00 
    7   -9   11     -3.07      0.00 
    8   -9   11     -2.12      0.00 
    9   -9   11      0.70      0.00 
   10   -9   11      3.11      0.00 
   11   -9   11      2.50      0.00 
   12   -9   11      0.31      0.00 
   13   -9   11      0.12      0.00 
   14   -9   11      1.59      0.00 
   -7   -8   11      0.01      0.00 
   -6   -8   11      1.56      0.00 
   -5   -8   11      1.43      0.00 
   -4   -8   11     -0.03      0.00 
   -3   -8   11      0.87      0.00 
   -2   -8   11      3.70      0.00 
   -1   -8   11      4.78      0.00 
    0   -8   11      4.29      0.00 
    1   -8   11      4.47      0.00 
    2   -8   11      4.45      0.00 
    3   -8   11      2.88      0.00 
    4   -8   11      1.45      0.00 
    5   -8   11      2.36      0.00 
    6   -8   11      4.89      0.00 
    7   -8   11      5.87      0.00 
    8   -8   11      3.65      0.00 
    9   -8   11      1.45      0.00 
   10   -8   11      3.02      0.00 
   11   -8   11      5.55      0.00 
   12   -8   11      3.85      0.00 
   13   -8   11     -0.28      0.00 
   14   -8   11     -1.29      0.00 
   15   -8   11      0.50      0.00 
   -8   -7   11      0.96      0.00 
   -7   -7   11     -1.51      0.00 
   -6   -7   11     -2.74      0.00 
   -5   -7   11     -2.63      0.00 
   -4   -7   11     -3.48      0.00 
   -3   -7   11     -4.38      0.00 
   -2   -7   11     -3.55      0.00 
   -1   -7   11     -2.63      0.00 
    0   -7   11     -2.96      0.00 
    1   -7   11     -2.97      0.00 
    2   -7   11     -2.15      0.00 
    3   -7   11     -2.16      0.00 
    4   -7   11     -3.78      0.00 
    5   -7   11     -5.66      0.00 
    6   -7   11     -4.95      0.00 
    7   -7   11     -0.42      0.00 
    8   -7   11      3.66      0.00 
    9   -7   11      2.07      0.00 
   11   -7   11     -3.65      0.00 
   12   -7   11     -1.05      0.00 
   13   -7   11      0.26      0.00 
   14   -7   11     -0.55      0.00 
   15   -7   11     -1.01      0.00 
   -8   -6   11      1.33      0.00 
   -7   -6   11      1.20      0.00 
   -6   -6   11     -0.23      0.00 
   -5   -6   11     -1.44      0.00 
   -4   -6   11     -1.87      0.00
[truncated: 581,807 more chars]
